# Supplementary material for: OCR-Stats: Robust estimation and statistical testing of mitochondrial respiration activities using Seahorse XF Analyzer
Source: PLoS One. 2018 Jul 11;13(7):e0199938. doi: 10.1371/journal.pone.0199938 (PMC6040740; doi:10.1371/journal.pone.0199938)
Supplement: S1 Table — Each row corresponds to a different fibroblast cell line (Fibroblast id) from a patient with a mitochondrial disorder. In cases in which the causal pathogenic gene was found and validated, it appears in the Gene column with its respective OMIM number. N indicates the number of experiments of each sample. (TXT) [file pone.0199938.s001.txt]

Fibroblast id	Gene	Gender	N	OMIM
65126	SBDS	male	2	607444
67375	BOLA3	NA	2	613183
94814		NA	2	NA
76065	NSUN3	male	5	617491
67333	MT-ND5	male	2	NA
73804	MGST1	NA	2	138330
61818	SFXN4	female	3	615564
91410	TANGO2	female	3	616830
71215	LYRM7	female	3	615831
73387	PET100	NA	2	614770
80304	SUCO	male	2	NA
85137	LYRM7	NA	5	615831
35834	ACAD9	female	4	611103
62343	ACAD9	female	2	611103
82761	TPK1	NA	2	606370
82760	SLC19A3	NA	2	606152
82759	TPK1	NA	2	606370
84511	GFER	NA	2	600924
74115	SLC19A3	NA	2	606152
85027	LYRM7	NA	4	615831
95476		NA	2	NA
70490	MTO1	NA	2	614667
78661	C1BBP	NA	6	NA
73901	TRMT5	NA	2	611023
62337	WARS2	NA	2	604733
83109	NAXE	NA	2	608862
NHDF		cellmix	124	NA
Fibro_VY_001	NA	NA	1	NA
Fibro_VY_002	NA	female	1	NA
Fibro_VY_003	NA	male	1	NA
Fibro_VY_004	NA	male	1	NA
Fibro_VY_005	NA	NA	1	NA
Fibro_VY_006	NA	NA	1	NA
Fibro_VY_007	NA	NA	1	NA
Fibro_VY_008	NA	NA	1	NA
Fibro_VY_009	NA	NA	1	NA
Fibro_VY_010	NA	NA	1	NA
Fibro_VY_011	NA	NA	1	NA
Fibro_VY_012	NA	NA	1	NA
Fibro_VY_013	NA	NA	1	NA
Fibro_VY_014	NA	NA	1	NA
Fibro_VY_015	NA	NA	1	NA
Fibro_VY_016	NA	NA	1	NA
Fibro_VY_017	NA	NA	1	NA
Fibro_VY_018	NA	NA	1	NA
Fibro_VY_019	NA	male	1	NA
Fibro_VY_020	NA	NA	1	NA
Fibro_VY_021	NA	male	1	NA
Fibro_VY_022	NA	male	1	NA
Fibro_VY_023	NA	NA	1	NA
Fibro_VY_024	NA	NA	1	NA
Fibro_VY_025	NA	male	1	NA
Fibro_VY_026	NA	female	1	NA
Fibro_VY_027	NA	NA	1	NA
Fibro_VY_028	NA	NA	1	NA
Fibro_VY_029	NA	NA	1	NA
Fibro_VY_030	NA	NA	1	NA
Fibro_VY_031	NA	male	1	NA
Fibro_VY_032	NA	male	1	NA
Fibro_VY_033	NA	male	1	NA
Fibro_VY_034	NA	male	1	NA
Fibro_VY_035	NA	NA	1	NA
Fibro_VY_036	NA	NA	1	NA
Fibro_VY_037	NA	NA	1	NA
Fibro_VY_038	NA	female	1	NA
Fibro_VY_039	NA	NA	1	NA
Fibro_VY_040	NA	NA	1	NA
Fibro_VY_041	NA	NA	1	NA
Fibro_VY_042	NA	male	1	NA
Fibro_VY_043	NA	male	1	NA
Fibro_VY_044	NA	NA	1	NA
Fibro_VY_045	NA	female	1	NA
Fibro_VY_046	NA	NA	1	NA
Fibro_VY_047	NA	NA	1	NA
Fibro_VY_048	NA	male	1	NA
Fibro_VY_049	NA	NA	1	NA
Fibro_VY_050	NA	male	1	NA
Fibro_VY_051	NA	NA	1	NA
Fibro_VY_052	NA	NA	1	NA
Fibro_VY_053	NA	male	1	NA
Fibro_VY_054	NA	NA	1	NA
Fibro_VY_055	NA	female	1	NA
Fibro_VY_056	NA	NA	1	NA
Fibro_VY_057	NA	NA	1	NA
Fibro_VY_058	NA	NA	1	NA
Fibro_VY_059	NA	male	1	NA
Fibro_VY_060	NA	NA	1	NA
Fibro_VY_061	NA	female	1	NA
Fibro_VY_062	NA	NA	1	NA
Fibro_VY_063	NA	NA	1	NA
Fibro_VY_064	NA	NA	1	NA
Fibro_VY_065	NA	NA	1	NA
Fibro_VY_066	NA	male	1	NA
Fibro_VY_067	NA	NA	1	NA
Fibro_VY_068	NA	NA	1	NA
Fibro_VY_069	NA	NA	1	NA
Fibro_VY_070	NA	NA	1	NA
Fibro_VY_071	NA	NA	1	NA
Fibro_VY_072	NA	male	1	NA
Fibro_VY_073	NA	NA	1	NA
Fibro_VY_074	NA	NA	1	NA
Fibro_VY_075	NA	NA	1	NA
Fibro_VY_076	NA	male	1	NA
Fibro_VY_077	NA	NA	1	NA
Fibro_VY_078	NA	NA	1	NA
Fibro_VY_079	NA	NA	1	NA
Fibro_VY_080	NA	male	1	NA
Fibro_VY_081	NA	NA	1	NA
Fibro_VY_082	NA	NA	1	NA
Fibro_VY_083	NA	NA	1	NA
Fibro_VY_084	NA	NA	1	NA
Fibro_VY_085	NA	NA	1	NA
Fibro_VY_086	NA	female	1	NA
Fibro_VY_087	NA	female	1	NA
Fibro_VY_088	NA	NA	1	NA
Fibro_VY_089	NA	male	1	NA
Fibro_VY_090	NA	NA	1	NA
Fibro_VY_091	NA	NA	1	NA
Fibro_VY_092	NA	female	1	NA
Fibro_VY_093	NA	NA	1	NA
Fibro_VY_094	NA	NA	1	NA
Fibro_VY_095	NA	female	1	NA
Fibro_VY_096	NA	NA	1	NA
Fibro_VY_097	NA	NA	1	NA
Fibro_VY_098	NA	NA	1	NA
Fibro_VY_099	NA	NA	1	NA
Fibro_VY_100	NA	NA	1	NA
Fibro_VY_101	NA	NA	1	NA
Fibro_VY_102	NA	NA	1	NA
Fibro_VY_103	NA	female	1	NA
Fibro_VY_104	NA	male	1	NA
Fibro_VY_105	NA	NA	1	NA
Fibro_VY_106	NA	NA	1	NA
Fibro_VY_107	NA	NA	1	NA
Fibro_VY_108	NA	NA	1	NA
Fibro_VY_109	NA	NA	1	NA
Fibro_VY_110	NA	NA	1	NA
Fibro_VY_111	NA	NA	1	NA
Fibro_VY_112	NA	male	1	NA
Fibro_VY_113	NA	NA	1	NA
Fibro_VY_114	NA	male	1	NA
Fibro_VY_115	NA	male	1	NA
Fibro_VY_116	NA	NA	1	NA
Fibro_VY_117	NA	NA	1	NA
Fibro_VY_118	NA	NA	1	NA
Fibro_VY_119	NA	female	1	NA
Fibro_VY_120	NA	NA	1	NA
Fibro_VY_121	NA	NA	1	NA
Fibro_VY_122	NA	NA	1	NA
Fibro_VY_123	NA	NA	1	NA
Fibro_VY_124	NA	NA	1	NA
Fibro_VY_125	NA	NA	1	NA
Fibro_VY_126	NA	male	1	NA
Fibro_VY_127	NA	male	1	NA
Fibro_VY_128	NA	male	1	NA
Fibro_VY_129	NA	NA	1	NA
Fibro_VY_130	NA	NA	1	NA
Fibro_VY_131	NA	female	1	NA
Fibro_VY_132	NA	NA	1	NA
Fibro_VY_133	NA	NA	1	NA
Fibro_VY_134	NA	male	1	NA
Fibro_VY_135	NA	male	1	NA
Fibro_VY_136	NA	male	1	NA
Fibro_VY_137	NA	NA	1	NA
Fibro_VY_138	NA	male	1	NA
Fibro_VY_139	NA	NA	1	NA
Fibro_VY_140	NA	NA	1	NA
Fibro_VY_141	NA	NA	1	NA
Fibro_VY_142	NA	NA	1	NA
Fibro_VY_143	NA	male	1	NA
Fibro_VY_144	NA	NA	1	NA
Fibro_VY_145	NA	NA	1	NA
Fibro_VY_146	NA	NA	1	NA
Fibro_VY_147	NA	NA	1	NA
Fibro_VY_148	NA	male	1	NA
Fibro_VY_149	NA	female	1	NA
Fibro_VY_150	NA	female	1	NA
Fibro_VY_151	NA	NA	1	NA
Fibro_VY_152	NA	NA	1	NA
Fibro_VY_153	NA	NA	1	NA
Fibro_VY_154	NA	NA	1	NA
Fibro_VY_155	NA	NA	1	NA
Fibro_VY_156	NA	NA	1	NA
Fibro_VY_157	NA	NA	1	NA
Fibro_VY_158	NA	NA	1	NA
Fibro_VY_159	NA	NA	1	NA
Fibro_VY_160	NA	NA	1	NA
Fibro_VY_161	NA	NA	1	NA
Fibro_VY_162	NA	NA	1	NA
Fibro_VY_163	NA	NA	1	NA
Fibro_VY_164	NA	NA	1	NA
Fibro_VY_165	NA	NA	1	NA
Fibro_VY_166	NA	NA	1	NA
Fibro_VY_167	NA	NA	1	NA
Fibro_VY_168	NA	NA	1	NA
Fibro_VY_169	NA	NA	1	NA
Fibro_VY_170	NA	NA	1	NA
Fibro_VY_171	NA	NA	1	NA
Fibro_VY_172	NA	NA	1	NA
Fibro_VY_173	NA	NA	1	NA
Fibro_VY_174	NA	NA	1	NA
Fibro_VY_175	NA	NA	1	NA
Fibro_VY_176	NA	NA	1	NA
