# Supplementary material for: OCR-Stats: Robust estimation and statistical testing of mitochondrial respiration activities using Seahorse XF Analyzer
Source: PLoS One. 2018 Jul 11;13(7):e0199938. doi: 10.1371/journal.pone.0199938 (PMC6040740; doi:10.1371/journal.pone.0199938)
Supplement: S2 Table — Coefficient of variation computed as mean/standard deviation of OCR within and between plates using the controls NHDF only, in each time interval. (TXT) [file pone.0199938.s002.txt]

Interval	CV within	CV between
Int1	0.101	0.269
Int2	0.130	0.268
Int3	0.119	0.285
Int4	0.159	0.291
