# Supplementary material for: OCR-Stats: Robust estimation and statistical testing of mitochondrial respiration activities using Seahorse XF Analyzer
Source: PLoS One. 2018 Jul 11;13(7):e0199938. doi: 10.1371/journal.pone.0199938 (PMC6040740; doi:10.1371/journal.pone.0199938)
Supplement: S4 Table — OCR and cell number raw data for each of the 126 plates and 203 samples across all the 12 time points and 4 treatments. (TXT) [file pone.0199938.s004.txt]

plate_id	Cell_line	cell_culture	well	time	Interval	OCR	cell_n	Treat
20130503_1438	NHDF	NHDF_20130503_1438	A3	1	Int1	34.2466064338591	12604.5661553212	Initial
20130503_1438	NHDF	NHDF_20130503_1438	A3	2	Int1	33.3208428527323	12604.5661553212	Initial
20130503_1438	NHDF	NHDF_20130503_1438	A3	3	Int1	33.7424965768456	12604.5661553212	Initial
20130503_1438	NHDF	NHDF_20130503_1438	A3	4	Int2	15.2228585749365	12604.5661553212	OLIGOMYCIN
20130503_1438	NHDF	NHDF_20130503_1438	A3	5	Int2	14.7869657679615	12604.5661553212	OLIGOMYCIN
20130503_1438	NHDF	NHDF_20130503_1438	A3	6	Int2	13.8033936609755	12604.5661553212	OLIGOMYCIN
20130503_1438	NHDF	NHDF_20130503_1438	A3	7	Int3	67.44095154721	12604.5661553212	FCCP
20130503_1438	NHDF	NHDF_20130503_1438	A3	8	Int3	70.1993718974617	12604.5661553212	FCCP
20130503_1438	NHDF	NHDF_20130503_1438	A3	9	Int3	68.4477015582505	12604.5661553212	FCCP
20130503_1438	NHDF	NHDF_20130503_1438	A3	10	Int4	10.2772089446384	12604.5661553212	ROTENONE ANTIMYCIN
20130503_1438	NHDF	NHDF_20130503_1438	A3	11	Int4	9.14055880401273	12604.5661553212	ROTENONE ANTIMYCIN
20130503_1438	NHDF	NHDF_20130503_1438	A3	12	Int4	9.09253088084346	12604.5661553212	ROTENONE ANTIMYCIN
20130503_1438	71215	71215_20130503_1438	A4	1	Int1	57.8880120906394	14610.7981783317	Initial
20130503_1438	71215	71215_20130503_1438	A4	2	Int1	57.1956836213201	14610.7981783317	Initial
20130503_1438	71215	71215_20130503_1438	A4	3	Int1	58.0571726933759	14610.7981783317	Initial
20130503_1438	71215	71215_20130503_1438	A4	4	Int2	20.7944937697019	14610.7981783317	OLIGOMYCIN
20130503_1438	71215	71215_20130503_1438	A4	5	Int2	18.1685659548238	14610.7981783317	OLIGOMYCIN
20130503_1438	71215	71215_20130503_1438	A4	6	Int2	18.0499525182264	14610.7981783317	OLIGOMYCIN
20130503_1438	71215	71215_20130503_1438	A4	7	Int3	129.319864070035	14610.7981783317	FCCP
20130503_1438	71215	71215_20130503_1438	A4	8	Int3	128.150435305891	14610.7981783317	FCCP
20130503_1438	71215	71215_20130503_1438	A4	9	Int3	126.697739439193	14610.7981783317	FCCP
20130503_1438	71215	71215_20130503_1438	A4	10	Int4	13.0903714172043	14610.7981783317	ROTENONE ANTIMYCIN
20130503_1438	71215	71215_20130503_1438	A4	11	Int4	13.1696500023227	14610.7981783317	ROTENONE ANTIMYCIN
20130503_1438	71215	71215_20130503_1438	A4	12	Int4	13.8101939819817	14610.7981783317	ROTENONE ANTIMYCIN
20130503_1438	71215	71215_20130503_1438	A5	1	Int1	52.3544852296118	13812.6198465964	Initial
20130503_1438	71215	71215_20130503_1438	A5	2	Int1	51.4115322951965	13812.6198465964	Initial
20130503_1438	71215	71215_20130503_1438	A5	3	Int1	51.0906873649121	13812.6198465964	Initial
20130503_1438	71215	71215_20130503_1438	A5	4	Int2	19.4851000690234	13812.6198465964	OLIGOMYCIN
20130503_1438	71215	71215_20130503_1438	A5	5	Int2	17.4467082168709	13812.6198465964	OLIGOMYCIN
20130503_1438	71215	71215_20130503_1438	A5	6	Int2	15.7969924495847	13812.6198465964	OLIGOMYCIN
20130503_1438	71215	71215_20130503_1438	A5	7	Int3	113.866761752394	13812.6198465964	FCCP
20130503_1438	71215	71215_20130503_1438	A5	8	Int3	114.127968321686	13812.6198465964	FCCP
20130503_1438	71215	71215_20130503_1438	A5	9	Int3	113.226312836949	13812.6198465964	FCCP
20130503_1438	71215	71215_20130503_1438	A5	10	Int4	10.0437770985792	13812.6198465964	ROTENONE ANTIMYCIN
20130503_1438	71215	71215_20130503_1438	A5	11	Int4	11.621436744463	13812.6198465964	ROTENONE ANTIMYCIN
20130503_1438	71215	71215_20130503_1438	A5	12	Int4	10.5445299584251	13812.6198465964	ROTENONE ANTIMYCIN
20130503_1438	71215	71215_20130503_1438	A6	1	Int1	71.7165885615149	14540.0886864813	Initial
20130503_1438	71215	71215_20130503_1438	A6	2	Int1	70.1581533071849	14540.0886864813	Initial
20130503_1438	71215	71215_20130503_1438	A6	3	Int1	71.1022539270732	14540.0886864813	Initial
20130503_1438	71215	71215_20130503_1438	A6	4	Int2	30.1206244012389	14540.0886864813	OLIGOMYCIN
20130503_1438	71215	71215_20130503_1438	A6	5	Int2	29.5461216697907	14540.0886864813	OLIGOMYCIN
20130503_1438	71215	71215_20130503_1438	A6	6	Int2	28.6529695250485	14540.0886864813	OLIGOMYCIN
20130503_1438	71215	71215_20130503_1438	A6	7	Int3	139.394533248058	14540.0886864813	FCCP
20130503_1438	71215	71215_20130503_1438	A6	8	Int3	142.785469041553	14540.0886864813	FCCP
20130503_1438	71215	71215_20130503_1438	A6	9	Int3	143.192601660498	14540.0886864813	FCCP
20130503_1438	71215	71215_20130503_1438	A6	10	Int4	13.3185338997616	14540.0886864813	ROTENONE ANTIMYCIN
20130503_1438	71215	71215_20130503_1438	A6	11	Int4	20.0385294669211	14540.0886864813	ROTENONE ANTIMYCIN
20130503_1438	71215	71215_20130503_1438	A6	12	Int4	20.1435810484041	14540.0886864813	ROTENONE ANTIMYCIN
20130503_1438	NHDF	NHDF_20130503_1438	B1	1	Int1	34.4555376341257	13037.2123681687	Initial
20130503_1438	NHDF	NHDF_20130503_1438	B1	2	Int1	31.562457460011	13037.2123681687	Initial
20130503_1438	NHDF	NHDF_20130503_1438	B1	3	Int1	32.763875904204	13037.2123681687	Initial
20130503_1438	NHDF	NHDF_20130503_1438	B1	4	Int2	14.0751331167739	13037.2123681687	OLIGOMYCIN
20130503_1438	NHDF	NHDF_20130503_1438	B1	5	Int2	13.2114140338379	13037.2123681687	OLIGOMYCIN
20130503_1438	NHDF	NHDF_20130503_1438	B1	6	Int2	12.7524742454235	13037.2123681687	OLIGOMYCIN
20130503_1438	NHDF	NHDF_20130503_1438	B1	7	Int3	65.1056361418199	13037.2123681687	FCCP
20130503_1438	NHDF	NHDF_20130503_1438	B1	8	Int3	61.802313042888	13037.2123681687	FCCP
20130503_1438	NHDF	NHDF_20130503_1438	B1	9	Int3	60.1900908586655	13037.2123681687	FCCP
20130503_1438	NHDF	NHDF_20130503_1438	B1	10	Int4	8.18756562918619	13037.2123681687	ROTENONE ANTIMYCIN
20130503_1438	NHDF	NHDF_20130503_1438	B1	11	Int4	9.20631269340176	13037.2123681687	ROTENONE ANTIMYCIN
20130503_1438	NHDF	NHDF_20130503_1438	B1	12	Int4	8.90919183514286	13037.2123681687	ROTENONE ANTIMYCIN
20130503_1438	NHDF	NHDF_20130503_1438	B2	1	Int1	62.9952092056558	12416.4069990412	Initial
20130503_1438	NHDF	NHDF_20130503_1438	B2	2	Int1	57.6460466116293	12416.4069990412	Initial
20130503_1438	NHDF	NHDF_20130503_1438	B2	3	Int1	56.9689465557751	12416.4069990412	Initial
20130503_1438	NHDF	NHDF_20130503_1438	B2	4	Int2	23.5976482145015	12416.4069990412	OLIGOMYCIN
20130503_1438	NHDF	NHDF_20130503_1438	B2	5	Int2	23.9577791975879	12416.4069990412	OLIGOMYCIN
20130503_1438	NHDF	NHDF_20130503_1438	B2	6	Int2	22.4346904354697	12416.4069990412	OLIGOMYCIN
20130503_1438	NHDF	NHDF_20130503_1438	B2	7	Int3	104.483475089833	12416.4069990412	FCCP
20130503_1438	NHDF	NHDF_20130503_1438	B2	8	Int3	106.238150365044	12416.4069990412	FCCP
20130503_1438	NHDF	NHDF_20130503_1438	B2	9	Int3	103.529100815526	12416.4069990412	FCCP
20130503_1438	NHDF	NHDF_20130503_1438	B2	10	Int4	14.9608516474499	12416.4069990412	ROTENONE ANTIMYCIN
20130503_1438	NHDF	NHDF_20130503_1438	B2	11	Int4	15.1262952797036	12416.4069990412	ROTENONE ANTIMYCIN
20130503_1438	NHDF	NHDF_20130503_1438	B2	12	Int4	15.4363445117407	12416.4069990412	ROTENONE ANTIMYCIN
20130503_1438	NHDF	NHDF_20130503_1438	B3	1	Int1	51.476312449507	13194.211409396	Initial
20130503_1438	NHDF	NHDF_20130503_1438	B3	2	Int1	62.693549704498	13194.211409396	Initial
20130503_1438	NHDF	NHDF_20130503_1438	B3	3	Int1	59.1426114512169	13194.211409396	Initial
20130503_1438	NHDF	NHDF_20130503_1438	B3	4	Int2	28.9909197287053	13194.211409396	OLIGOMYCIN
20130503_1438	NHDF	NHDF_20130503_1438	B3	5	Int2	27.5631960302205	13194.211409396	OLIGOMYCIN
20130503_1438	NHDF	NHDF_20130503_1438	B3	6	Int2	25.8672555780171	13194.211409396	OLIGOMYCIN
20130503_1438	NHDF	NHDF_20130503_1438	B3	7	Int3	129.87396715954	13194.211409396	FCCP
20130503_1438	NHDF	NHDF_20130503_1438	B3	8	Int3	123.54338989303	13194.211409396	FCCP
20130503_1438	NHDF	NHDF_20130503_1438	B3	9	Int3	120.992207765385	13194.211409396	FCCP
20130503_1438	NHDF	NHDF_20130503_1438	B3	10	Int4	13.3648404108125	13194.211409396	ROTENONE ANTIMYCIN
20130503_1438	NHDF	NHDF_20130503_1438	B3	11	Int4	15.3359664070096	13194.211409396	ROTENONE ANTIMYCIN
20130503_1438	NHDF	NHDF_20130503_1438	B3	12	Int4	16.8462612586492	13194.211409396	ROTENONE ANTIMYCIN
20130503_1438	71215	71215_20130503_1438	B4	1	Int1	82.1696369923162	14655.1414189837	Initial
20130503_1438	71215	71215_20130503_1438	B4	2	Int1	76.1217580028515	14655.1414189837	Initial
20130503_1438	71215	71215_20130503_1438	B4	3	Int1	74.5941076136904	14655.1414189837	Initial
20130503_1438	71215	71215_20130503_1438	B4	4	Int2	39.6516157291802	14655.1414189837	OLIGOMYCIN
20130503_1438	71215	71215_20130503_1438	B4	5	Int2	31.6133671886295	14655.1414189837	OLIGOMYCIN
20130503_1438	71215	71215_20130503_1438	B4	6	Int2	30.3648958741044	14655.1414189837	OLIGOMYCIN
20130503_1438	71215	71215_20130503_1438	B4	7	Int3	151.247323685393	14655.1414189837	FCCP
20130503_1438	71215	71215_20130503_1438	B4	8	Int3	148.981246008768	14655.1414189837	FCCP
20130503_1438	71215	71215_20130503_1438	B4	9	Int3	147.375852122596	14655.1414189837	FCCP
20130503_1438	71215	71215_20130503_1438	B4	10	Int4	23.0706930742146	14655.1414189837	ROTENONE ANTIMYCIN
20130503_1438	71215	71215_20130503_1438	B4	11	Int4	19.8399826407077	14655.1414189837	ROTENONE ANTIMYCIN
20130503_1438	71215	71215_20130503_1438	B4	12	Int4	20.2401310248037	14655.1414189837	ROTENONE ANTIMYCIN
20130503_1438	71215	71215_20130503_1438	B5	1	Int1	55.0866946172048	15453.3197507191	Initial
20130503_1438	71215	71215_20130503_1438	B5	2	Int1	52.4985965425097	15453.3197507191	Initial
20130503_1438	71215	71215_20130503_1438	B5	3	Int1	53.3141765795367	15453.3197507191	Initial
20130503_1438	71215	71215_20130503_1438	B5	4	Int2	25.0837675133455	15453.3197507191	OLIGOMYCIN
20130503_1438	71215	71215_20130503_1438	B5	5	Int2	20.0482944120174	15453.3197507191	OLIGOMYCIN
20130503_1438	71215	71215_20130503_1438	B5	6	Int2	17.4447284936056	15453.3197507191	OLIGOMYCIN
20130503_1438	71215	71215_20130503_1438	B5	7	Int3	113.660449316103	15453.3197507191	FCCP
20130503_1438	71215	71215_20130503_1438	B5	8	Int3	113.063771053729	15453.3197507191	FCCP
20130503_1438	71215	71215_20130503_1438	B5	9	Int3	112.270433532639	15453.3197507191	FCCP
20130503_1438	71215	71215_20130503_1438	B5	10	Int4	10.2898895454763	15453.3197507191	ROTENONE ANTIMYCIN
20130503_1438	71215	71215_20130503_1438	B5	11	Int4	11.7470387371654	15453.3197507191	ROTENONE ANTIMYCIN
20130503_1438	71215	71215_20130503_1438	B5	12	Int4	11.1420132370881	15453.3197507191	ROTENONE ANTIMYCIN
20130503_1438	71215	71215_20130503_1438	B6	1	Int1	87.4545008894005	16324.604506232	Initial
20130503_1438	71215	71215_20130503_1438	B6	2	Int1	79.9811686791	16324.604506232	Initial
20130503_1438	71215	71215_20130503_1438	B6	3	Int1	79.4507066504536	16324.604506232	Initial
20130503_1438	71215	71215_20130503_1438	B6	4	Int2	40.5597819571175	16324.604506232	OLIGOMYCIN
20130503_1438	71215	71215_20130503_1438	B6	5	Int2	33.8049598240099	16324.604506232	OLIGOMYCIN
20130503_1438	71215	71215_20130503_1438	B6	6	Int2	31.1321644970581	16324.604506232	OLIGOMYCIN
20130503_1438	71215	71215_20130503_1438	B6	7	Int3	155.378965769295	16324.604506232	FCCP
20130503_1438	71215	71215_20130503_1438	B6	8	Int3	152.204859962687	16324.604506232	FCCP
20130503_1438	71215	71215_20130503_1438	B6	9	Int3	150.396232860433	16324.604506232	FCCP
20130503_1438	71215	71215_20130503_1438	B6	10	Int4	22.0535339705441	16324.604506232	ROTENONE ANTIMYCIN
20130503_1438	71215	71215_20130503_1438	B6	11	Int4	22.9719529524578	16324.604506232	ROTENONE ANTIMYCIN
20130503_1438	71215	71215_20130503_1438	B6	12	Int4	21.7186159357211	16324.604506232	ROTENONE ANTIMYCIN
20130503_1438	NHDF	NHDF_20130503_1438	C2	1	Int1	63.8316261187042	12078.4395973154	Initial
20130503_1438	NHDF	NHDF_20130503_1438	C2	2	Int1	59.6913329712285	12078.4395973154	Initial
20130503_1438	NHDF	NHDF_20130503_1438	C2	3	Int1	59.3231843921342	12078.4395973154	Initial
20130503_1438	NHDF	NHDF_20130503_1438	C2	4	Int2	25.0217986982826	12078.4395973154	OLIGOMYCIN
20130503_1438	NHDF	NHDF_20130503_1438	C2	5	Int2	23.6649797385631	12078.4395973154	OLIGOMYCIN
20130503_1438	NHDF	NHDF_20130503_1438	C2	6	Int2	23.6647421725411	12078.4395973154	OLIGOMYCIN
20130503_1438	NHDF	NHDF_20130503_1438	C2	7	Int3	113.28240517581	12078.4395973154	FCCP
20130503_1438	NHDF	NHDF_20130503_1438	C2	8	Int3	109.56250727541	12078.4395973154	FCCP
20130503_1438	NHDF	NHDF_20130503_1438	C2	9	Int3	107.25190935326	12078.4395973154	FCCP
20130503_1438	NHDF	NHDF_20130503_1438	C2	10	Int4	15.0725450400287	12078.4395973154	ROTENONE ANTIMYCIN
20130503_1438	NHDF	NHDF_20130503_1438	C2	11	Int4	16.2680434595545	12078.4395973154	ROTENONE ANTIMYCIN
20130503_1438	NHDF	NHDF_20130503_1438	C2	12	Int4	16.2833064466146	12078.4395973154	ROTENONE ANTIMYCIN
20130503_1438	NHDF	NHDF_20130503_1438	C3	1	Int1	54.4447026015152	13022.8307766059	Initial
20130503_1438	NHDF	NHDF_20130503_1438	C3	2	Int1	50.2316699789915	13022.8307766059	Initial
20130503_1438	NHDF	NHDF_20130503_1438	C3	3	Int1	50.7691934014826	13022.8307766059	Initial
20130503_1438	NHDF	NHDF_20130503_1438	C3	4	Int2	19.6479499494411	13022.8307766059	OLIGOMYCIN
20130503_1438	NHDF	NHDF_20130503_1438	C3	5	Int2	18.6636525231976	13022.8307766059	OLIGOMYCIN
20130503_1438	NHDF	NHDF_20130503_1438	C3	6	Int2	17.5355554649657	13022.8307766059	OLIGOMYCIN
20130503_1438	NHDF	NHDF_20130503_1438	C3	7	Int3	98.0034508536226	13022.8307766059	FCCP
20130503_1438	NHDF	NHDF_20130503_1438	C3	8	Int3	98.9044867498549	13022.8307766059	FCCP
20130503_1438	NHDF	NHDF_20130503_1438	C3	9	Int3	95.4384696339219	13022.8307766059	FCCP
20130503_1438	NHDF	NHDF_20130503_1438	C3	10	Int4	15.0957992972933	13022.8307766059	ROTENONE ANTIMYCIN
20130503_1438	NHDF	NHDF_20130503_1438	C3	11	Int4	13.771396746149	13022.8307766059	ROTENONE ANTIMYCIN
20130503_1438	NHDF	NHDF_20130503_1438	C3	12	Int4	12.3036110689005	13022.8307766059	ROTENONE ANTIMYCIN
20130503_1438	71215	71215_20130503_1438	C4	1	Int1	78.3032004739659	14186.5412272291	Initial
20130503_1438	71215	71215_20130503_1438	C4	2	Int1	74.6434727893872	14186.5412272291	Initial
20130503_1438	71215	71215_20130503_1438	C4	3	Int1	72.8115630931196	14186.5412272291	Initial
20130503_1438	71215	71215_20130503_1438	C4	4	Int2	31.9389161151702	14186.5412272291	OLIGOMYCIN
20130503_1438	71215	71215_20130503_1438	C4	5	Int2	28.5087584580599	14186.5412272291	OLIGOMYCIN
20130503_1438	71215	71215_20130503_1438	C4	6	Int2	25.8337113700059	14186.5412272291	OLIGOMYCIN
20130503_1438	71215	71215_20130503_1438	C4	7	Int3	146.131628125901	14186.5412272291	FCCP
20130503_1438	71215	71215_20130503_1438	C4	8	Int3	147.358625983181	14186.5412272291	FCCP
20130503_1438	71215	71215_20130503_1438	C4	9	Int3	144.531907389138	14186.5412272291	FCCP
20130503_1438	71215	71215_20130503_1438	C4	10	Int4	16.5093287939458	14186.5412272291	ROTENONE ANTIMYCIN
20130503_1438	71215	71215_20130503_1438	C4	11	Int4	18.9297239825181	14186.5412272291	ROTENONE ANTIMYCIN
20130503_1438	71215	71215_20130503_1438	C4	12	Int4	18.923826403384	14186.5412272291	ROTENONE ANTIMYCIN
20130503_1438	71215	71215_20130503_1438	C5	1	Int1	87.8040688911241	14405.8604985618	Initial
20130503_1438	71215	71215_20130503_1438	C5	2	Int1	81.7481852123064	14405.8604985618	Initial
20130503_1438	71215	71215_20130503_1438	C5	3	Int1	80.6797421309737	14405.8604985618	Initial
20130503_1438	71215	71215_20130503_1438	C5	4	Int2	43.7558819904106	14405.8604985618	OLIGOMYCIN
20130503_1438	71215	71215_20130503_1438	C5	5	Int2	33.3578344587878	14405.8604985618	OLIGOMYCIN
20130503_1438	71215	71215_20130503_1438	C5	6	Int2	29.9551271104432	14405.8604985618	OLIGOMYCIN
20130503_1438	71215	71215_20130503_1438	C5	7	Int3	150.849389182782	14405.8604985618	FCCP
20130503_1438	71215	71215_20130503_1438	C5	8	Int3	166.697253648076	14405.8604985618	FCCP
20130503_1438	71215	71215_20130503_1438	C5	9	Int3	165.256687506428	14405.8604985618	FCCP
20130503_1438	71215	71215_20130503_1438	C5	10	Int4	18.831839363378	14405.8604985618	ROTENONE ANTIMYCIN
20130503_1438	71215	71215_20130503_1438	C5	11	Int4	19.9333206780895	14405.8604985618	ROTENONE ANTIMYCIN
20130503_1438	71215	71215_20130503_1438	C5	12	Int4	18.7617753518967	14405.8604985618	ROTENONE ANTIMYCIN
20130503_1438	71215	71215_20130503_1438	C6	1	Int1	101.112716755422	14828.9189837009	Initial
20130503_1438	71215	71215_20130503_1438	C6	2	Int1	94.8801829257995	14828.9189837009	Initial
20130503_1438	71215	71215_20130503_1438	C6	3	Int1	94.804915550782	14828.9189837009	Initial
20130503_1438	71215	71215_20130503_1438	C6	4	Int2	59.7226387177167	14828.9189837009	OLIGOMYCIN
20130503_1438	71215	71215_20130503_1438	C6	5	Int2	42.1902962438224	14828.9189837009	OLIGOMYCIN
20130503_1438	71215	71215_20130503_1438	C6	6	Int2	36.1097550764074	14828.9189837009	OLIGOMYCIN
20130503_1438	71215	71215_20130503_1438	C6	7	Int3	190.112160911537	14828.9189837009	FCCP
20130503_1438	71215	71215_20130503_1438	C6	8	Int3	184.581084538898	14828.9189837009	FCCP
20130503_1438	71215	71215_20130503_1438	C6	9	Int3	180.873644756066	14828.9189837009	FCCP
20130503_1438	71215	71215_20130503_1438	C6	10	Int4	20.2769964741332	14828.9189837009	ROTENONE ANTIMYCIN
20130503_1438	71215	71215_20130503_1438	C6	11	Int4	22.9219453987603	14828.9189837009	ROTENONE ANTIMYCIN
20130503_1438	71215	71215_20130503_1438	C6	12	Int4	22.7891711381552	14828.9189837009	ROTENONE ANTIMYCIN
20130503_1438	NHDF	NHDF_20130503_1438	D1	1	Int1	32.6009071602079	11578.6792905081	Initial
20130503_1438	NHDF	NHDF_20130503_1438	D1	2	Int1	30.074970810418	11578.6792905081	Initial
20130503_1438	NHDF	NHDF_20130503_1438	D1	3	Int1	30.9059015527226	11578.6792905081	Initial
20130503_1438	NHDF	NHDF_20130503_1438	D1	4	Int2	10.310318830007	11578.6792905081	OLIGOMYCIN
20130503_1438	NHDF	NHDF_20130503_1438	D1	5	Int2	10.17701243288	11578.6792905081	OLIGOMYCIN
20130503_1438	NHDF	NHDF_20130503_1438	D1	6	Int2	10.4841371387249	11578.6792905081	OLIGOMYCIN
20130503_1438	NHDF	NHDF_20130503_1438	D1	7	Int3	57.3932127512569	11578.6792905081	FCCP
20130503_1438	NHDF	NHDF_20130503_1438	D1	8	Int3	55.9156711994219	11578.6792905081	FCCP
20130503_1438	NHDF	NHDF_20130503_1438	D1	9	Int3	54.8020772386085	11578.6792905081	FCCP
20130503_1438	NHDF	NHDF_20130503_1438	D1	10	Int4	5.96145019181745	11578.6792905081	ROTENONE ANTIMYCIN
20130503_1438	NHDF	NHDF_20130503_1438	D1	11	Int4	6.99083879134252	11578.6792905081	ROTENONE ANTIMYCIN
20130503_1438	NHDF	NHDF_20130503_1438	D1	12	Int4	6.84201570688156	11578.6792905081	ROTENONE ANTIMYCIN
20130503_1438	NHDF	NHDF_20130503_1438	D2	1	Int1	59.9857221699122	10073.4060402685	Initial
20130503_1438	NHDF	NHDF_20130503_1438	D2	2	Int1	56.1297248808926	10073.4060402685	Initial
20130503_1438	NHDF	NHDF_20130503_1438	D2	3	Int1	56.3867459583066	10073.4060402685	Initial
20130503_1438	NHDF	NHDF_20130503_1438	D2	4	Int2	21.0905476368199	10073.4060402685	OLIGOMYCIN
20130503_1438	NHDF	NHDF_20130503_1438	D2	5	Int2	20.310979663322	10073.4060402685	OLIGOMYCIN
20130503_1438	NHDF	NHDF_20130503_1438	D2	6	Int2	20.1799571921555	10073.4060402685	OLIGOMYCIN
20130503_1438	NHDF	NHDF_20130503_1438	D2	7	Int3	120.053735374647	10073.4060402685	FCCP
20130503_1438	NHDF	NHDF_20130503_1438	D2	8	Int3	114.197510638503	10073.4060402685	FCCP
20130503_1438	NHDF	NHDF_20130503_1438	D2	9	Int3	110.146980068696	10073.4060402685	FCCP
20130503_1438	NHDF	NHDF_20130503_1438	D2	10	Int4	9.07423115953261	10073.4060402685	ROTENONE ANTIMYCIN
20130503_1438	NHDF	NHDF_20130503_1438	D2	11	Int4	10.4094595638011	10073.4060402685	ROTENONE ANTIMYCIN
20130503_1438	NHDF	NHDF_20130503_1438	D2	12	Int4	10.4286192455432	10073.4060402685	ROTENONE ANTIMYCIN
20130503_1438	71215	71215_20130503_1438	D4	1	Int1	58.4689587730383	14067.893096836	Initial
20130503_1438	71215	71215_20130503_1438	D4	2	Int1	53.315958131028	14067.893096836	Initial
20130503_1438	71215	71215_20130503_1438	D4	3	Int1	53.8322567264899	14067.893096836	Initial
20130503_1438	71215	71215_20130503_1438	D4	4	Int2	23.1417718830499	14067.893096836	OLIGOMYCIN
20130503_1438	71215	71215_20130503_1438	D4	5	Int2	18.7199811219217	14067.893096836	OLIGOMYCIN
20130503_1438	71215	71215_20130503_1438	D4	6	Int2	17.1699341378054	14067.893096836	OLIGOMYCIN
20130503_1438	71215	71215_20130503_1438	D4	7	Int3	115.472402120488	14067.893096836	FCCP
20130503_1438	71215	71215_20130503_1438	D4	8	Int3	112.531211223227	14067.893096836	FCCP
20130503_1438	71215	71215_20130503_1438	D4	9	Int3	113.042843454771	14067.893096836	FCCP
20130503_1438	71215	71215_20130503_1438	D4	10	Int4	9.76844438445218	14067.893096836	ROTENONE ANTIMYCIN
20130503_1438	71215	71215_20130503_1438	D4	11	Int4	11.3951668531369	14067.893096836	ROTENONE ANTIMYCIN
20130503_1438	71215	71215_20130503_1438	D4	12	Int4	10.7326703452698	14067.893096836	ROTENONE ANTIMYCIN
20130503_1438	71215	71215_20130503_1438	D5	1	Int1	62.550877495514	13696.3686481304	Initial
20130503_1438	71215	71215_20130503_1438	D5	2	Int1	57.2364947375362	13696.3686481304	Initial
20130503_1438	71215	71215_20130503_1438	D5	3	Int1	57.4680654915902	13696.3686481304	Initial
20130503_1438	71215	71215_20130503_1438	D5	4	Int2	24.5428887431544	13696.3686481304	OLIGOMYCIN
20130503_1438	71215	71215_20130503_1438	D5	5	Int2	19.7741674814449	13696.3686481304	OLIGOMYCIN
20130503_1438	71215	71215_20130503_1438	D5	6	Int2	17.837310315478	13696.3686481304	OLIGOMYCIN
20130503_1438	71215	71215_20130503_1438	D5	7	Int3	120.10840453644	13696.3686481304	FCCP
20130503_1438	71215	71215_20130503_1438	D5	8	Int3	117.266466857042	13696.3686481304	FCCP
20130503_1438	71215	71215_20130503_1438	D5	9	Int3	116.319067738458	13696.3686481304	FCCP
20130503_1438	71215	71215_20130503_1438	D5	10	Int4	10.9225992916765	13696.3686481304	ROTENONE ANTIMYCIN
20130503_1438	71215	71215_20130503_1438	D5	11	Int4	11.6037391363488	13696.3686481304	ROTENONE ANTIMYCIN
20130503_1438	71215	71215_20130503_1438	D5	12	Int4	10.7275402551633	13696.3686481304	ROTENONE ANTIMYCIN
20130503_1438	71215	71215_20130503_1438	D6	1	Int1	60.0681114197714	14299.1970278044	Initial
20130503_1438	71215	71215_20130503_1438	D6	2	Int1	56.4084740969786	14299.1970278044	Initial
20130503_1438	71215	71215_20130503_1438	D6	3	Int1	55.9556992661607	14299.1970278044	Initial
20130503_1438	71215	71215_20130503_1438	D6	4	Int2	23.8901877500803	14299.1970278044	OLIGOMYCIN
20130503_1438	71215	71215_20130503_1438	D6	5	Int2	20.6335227127107	14299.1970278044	OLIGOMYCIN
20130503_1438	71215	71215_20130503_1438	D6	6	Int2	19.7188479292997	14299.1970278044	OLIGOMYCIN
20130503_1438	71215	71215_20130503_1438	D6	7	Int3	114.957349061094	14299.1970278044	FCCP
20130503_1438	71215	71215_20130503_1438	D6	8	Int3	112.249043444388	14299.1970278044	FCCP
20130503_1438	71215	71215_20130503_1438	D6	9	Int3	112.497523668164	14299.1970278044	FCCP
20130503_1438	71215	71215_20130503_1438	D6	10	Int4	10.7378412070398	14299.1970278044	ROTENONE ANTIMYCIN
20130503_1438	71215	71215_20130503_1438	D6	11	Int4	12.5621668736072	14299.1970278044	ROTENONE ANTIMYCIN
20130503_1438	71215	71215_20130503_1438	D6	12	Int4	12.3405454409512	14299.1970278044	ROTENONE ANTIMYCIN
20130503_1438	NHDF	NHDF_20130503_1438	E1	1	Int1	25.4456233411972	10709.7914669223	Initial
20130503_1438	NHDF	NHDF_20130503_1438	E1	2	Int1	22.8789175549795	10709.7914669223	Initial
20130503_1438	NHDF	NHDF_20130503_1438	E1	3	Int1	23.1514144147043	10709.7914669223	Initial
20130503_1438	NHDF	NHDF_20130503_1438	E1	4	Int2	6.42479410172729	10709.7914669223	OLIGOMYCIN
20130503_1438	NHDF	NHDF_20130503_1438	E1	5	Int2	7.14014651410765	10709.7914669223	OLIGOMYCIN
20130503_1438	NHDF	NHDF_20130503_1438	E1	6	Int2	6.37812804010905	10709.7914669223	OLIGOMYCIN
20130503_1438	NHDF	NHDF_20130503_1438	E1	7	Int3	49.8939998024713	10709.7914669223	FCCP
20130503_1438	NHDF	NHDF_20130503_1438	E1	8	Int3	47.399954379074	10709.7914669223	FCCP
20130503_1438	NHDF	NHDF_20130503_1438	E1	9	Int3	45.6059047139529	10709.7914669223	FCCP
20130503_1438	NHDF	NHDF_20130503_1438	E1	10	Int4	3.85290236153741	10709.7914669223	ROTENONE ANTIMYCIN
20130503_1438	NHDF	NHDF_20130503_1438	E1	11	Int4	4.21803536642816	10709.7914669223	ROTENONE ANTIMYCIN
20130503_1438	NHDF	NHDF_20130503_1438	E1	12	Int4	3.30947370185935	10709.7914669223	ROTENONE ANTIMYCIN
20130503_1438	NHDF	NHDF_20130503_1438	E2	1	Int1	51.9022500183687	11480.4050814957	Initial
20130503_1438	NHDF	NHDF_20130503_1438	E2	2	Int1	49.0219995602526	11480.4050814957	Initial
20130503_1438	NHDF	NHDF_20130503_1438	E2	3	Int1	48.4049251237269	11480.4050814957	Initial
20130503_1438	NHDF	NHDF_20130503_1438	E2	4	Int2	19.1083610742122	11480.4050814957	OLIGOMYCIN
20130503_1438	NHDF	NHDF_20130503_1438	E2	5	Int2	18.7172492742044	11480.4050814957	OLIGOMYCIN
20130503_1438	NHDF	NHDF_20130503_1438	E2	6	Int2	18.5529147507155	11480.4050814957	OLIGOMYCIN
20130503_1438	NHDF	NHDF_20130503_1438	E2	7	Int3	90.9733034175869	11480.4050814957	FCCP
20130503_1438	NHDF	NHDF_20130503_1438	E2	8	Int3	84.5348552429941	11480.4050814957	FCCP
20130503_1438	NHDF	NHDF_20130503_1438	E2	9	Int3	84.3497386982969	11480.4050814957	FCCP
20130503_1438	NHDF	NHDF_20130503_1438	E2	10	Int4	10.9228765347732	11480.4050814957	ROTENONE ANTIMYCIN
20130503_1438	NHDF	NHDF_20130503_1438	E2	11	Int4	11.4026466014075	11480.4050814957	ROTENONE ANTIMYCIN
20130503_1438	NHDF	NHDF_20130503_1438	E2	12	Int4	12.2662416909198	11480.4050814957	ROTENONE ANTIMYCIN
20130503_1438	NHDF	NHDF_20130503_1438	E3	1	Int1	48.025305916143	11475.6112176414	Initial
20130503_1438	NHDF	NHDF_20130503_1438	E3	2	Int1	45.6632483752538	11475.6112176414	Initial
20130503_1438	NHDF	NHDF_20130503_1438	E3	3	Int1	45.3370020512822	11475.6112176414	Initial
20130503_1438	NHDF	NHDF_20130503_1438	E3	4	Int2	15.992118047549	11475.6112176414	OLIGOMYCIN
20130503_1438	NHDF	NHDF_20130503_1438	E3	5	Int2	16.4620232755292	11475.6112176414	OLIGOMYCIN
20130503_1438	NHDF	NHDF_20130503_1438	E3	6	Int2	15.443494945674	11475.6112176414	OLIGOMYCIN
20130503_1438	NHDF	NHDF_20130503_1438	E3	7	Int3	94.9382444449811	11475.6112176414	FCCP
20130503_1438	NHDF	NHDF_20130503_1438	E3	8	Int3	95.0156890472323	11475.6112176414	FCCP
20130503_1438	NHDF	NHDF_20130503_1438	E3	9	Int3	92.005264853485	11475.6112176414	FCCP
20130503_1438	NHDF	NHDF_20130503_1438	E3	10	Int4	15.241660433089	11475.6112176414	ROTENONE ANTIMYCIN
20130503_1438	NHDF	NHDF_20130503_1438	E3	11	Int4	13.2831636656258	11475.6112176414	ROTENONE ANTIMYCIN
20130503_1438	NHDF	NHDF_20130503_1438	E3	12	Int4	12.9760936568519	11475.6112176414	ROTENONE ANTIMYCIN
20130503_1438	71215	71215_20130503_1438	E4	1	Int1	66.7276482597197	13558.5450623202	Initial
20130503_1438	71215	71215_20130503_1438	E4	2	Int1	64.1723523188687	13558.5450623202	Initial
20130503_1438	71215	71215_20130503_1438	E4	3	Int1	63.4039893896575	13558.5450623202	Initial
20130503_1438	71215	71215_20130503_1438	E4	4	Int2	28.5139550375807	13558.5450623202	OLIGOMYCIN
20130503_1438	71215	71215_20130503_1438	E4	5	Int2	22.9708732569709	13558.5450623202	OLIGOMYCIN
20130503_1438	71215	71215_20130503_1438	E4	6	Int2	22.5564606450077	13558.5450623202	OLIGOMYCIN
20130503_1438	71215	71215_20130503_1438	E4	7	Int3	132.686342970982	13558.5450623202	FCCP
20130503_1438	71215	71215_20130503_1438	E4	8	Int3	131.163490170065	13558.5450623202	FCCP
20130503_1438	71215	71215_20130503_1438	E4	9	Int3	128.983037598527	13558.5450623202	FCCP
20130503_1438	71215	71215_20130503_1438	E4	10	Int4	13.4522194903504	13558.5450623202	ROTENONE ANTIMYCIN
20130503_1438	71215	71215_20130503_1438	E4	11	Int4	14.7720154379246	13558.5450623202	ROTENONE ANTIMYCIN
20130503_1438	71215	71215_20130503_1438	E4	12	Int4	13.9585825209716	13558.5450623202	ROTENONE ANTIMYCIN
20130503_1438	71215	71215_20130503_1438	E5	1	Int1	53.2457121808907	14003.1759348035	Initial
20130503_1438	71215	71215_20130503_1438	E5	2	Int1	60.4858893140291	14003.1759348035	Initial
20130503_1438	71215	71215_20130503_1438	E5	3	Int1	55.5389204248039	14003.1759348035	Initial
20130503_1438	71215	71215_20130503_1438	E5	4	Int2	17.3213585894152	14003.1759348035	OLIGOMYCIN
20130503_1438	71215	71215_20130503_1438	E5	5	Int2	17.4680960096398	14003.1759348035	OLIGOMYCIN
20130503_1438	71215	71215_20130503_1438	E5	6	Int2	14.9254935404639	14003.1759348035	OLIGOMYCIN
20130503_1438	71215	71215_20130503_1438	E5	7	Int3	110.665710992054	14003.1759348035	FCCP
20130503_1438	71215	71215_20130503_1438	E5	8	Int3	114.583730435481	14003.1759348035	FCCP
20130503_1438	71215	71215_20130503_1438	E5	9	Int3	112.54707495673	14003.1759348035	FCCP
20130503_1438	71215	71215_20130503_1438	E5	10	Int4	3.5743804890274	14003.1759348035	ROTENONE ANTIMYCIN
20130503_1438	71215	71215_20130503_1438	E5	11	Int4	8.44587354305171	14003.1759348035	ROTENONE ANTIMYCIN
20130503_1438	71215	71215_20130503_1438	E5	12	Int4	8.48733405481182	14003.1759348035	ROTENONE ANTIMYCIN
20130503_1438	71215	71215_20130503_1438	E6	1	Int1	71.9271204427551	14438.2190795781	Initial
20130503_1438	71215	71215_20130503_1438	E6	2	Int1	67.1364549395721	14438.2190795781	Initial
20130503_1438	71215	71215_20130503_1438	E6	3	Int1	65.4164915302229	14438.2190795781	Initial
20130503_1438	71215	71215_20130503_1438	E6	4	Int2	26.8383549048666	14438.2190795781	OLIGOMYCIN
20130503_1438	71215	71215_20130503_1438	E6	5	Int2	25.3935730815917	14438.2190795781	OLIGOMYCIN
20130503_1438	71215	71215_20130503_1438	E6	6	Int2	24.4936798390364	14438.2190795781	OLIGOMYCIN
20130503_1438	71215	71215_20130503_1438	E6	7	Int3	124.174097856911	14438.2190795781	FCCP
20130503_1438	71215	71215_20130503_1438	E6	8	Int3	99.3146920441539	14438.2190795781	FCCP
20130503_1438	71215	71215_20130503_1438	E6	9	Int3	108.61367647075	14438.2190795781	FCCP
20130503_1438	71215	71215_20130503_1438	E6	10	Int4	15.676581600126	14438.2190795781	ROTENONE ANTIMYCIN
20130503_1438	71215	71215_20130503_1438	E6	11	Int4	16.675486261232	14438.2190795781	ROTENONE ANTIMYCIN
20130503_1438	71215	71215_20130503_1438	E6	12	Int4	16.4976507613913	14438.2190795781	ROTENONE ANTIMYCIN
20130503_1438	NHDF	NHDF_20130503_1438	F1	1	Int1	29.8628293471713	11905.8604985618	Initial
20130503_1438	NHDF	NHDF_20130503_1438	F1	2	Int1	28.2895778074228	11905.8604985618	Initial
20130503_1438	NHDF	NHDF_20130503_1438	F1	3	Int1	28.148385877377	11905.8604985618	Initial
20130503_1438	NHDF	NHDF_20130503_1438	F1	4	Int2	9.15198463240491	11905.8604985618	OLIGOMYCIN
20130503_1438	NHDF	NHDF_20130503_1438	F1	5	Int2	9.71856576023053	11905.8604985618	OLIGOMYCIN
20130503_1438	NHDF	NHDF_20130503_1438	F1	6	Int2	9.04755532553978	11905.8604985618	OLIGOMYCIN
20130503_1438	NHDF	NHDF_20130503_1438	F1	7	Int3	62.2632849208322	11905.8604985618	FCCP
20130503_1438	NHDF	NHDF_20130503_1438	F1	8	Int3	59.3185098301528	11905.8604985618	FCCP
20130503_1438	NHDF	NHDF_20130503_1438	F1	9	Int3	58.0033472890145	11905.8604985618	FCCP
20130503_1438	NHDF	NHDF_20130503_1438	F1	10	Int4	7.44913439321062	11905.8604985618	ROTENONE ANTIMYCIN
20130503_1438	NHDF	NHDF_20130503_1438	F1	11	Int4	6.39746168267545	11905.8604985618	ROTENONE ANTIMYCIN
20130503_1438	NHDF	NHDF_20130503_1438	F1	12	Int4	5.69325738423444	11905.8604985618	ROTENONE ANTIMYCIN
20130503_1438	NHDF	NHDF_20130503_1438	F2	1	Int1	53.0858137034091	11080.1174496644	Initial
20130503_1438	NHDF	NHDF_20130503_1438	F2	2	Int1	49.7802391240516	11080.1174496644	Initial
20130503_1438	NHDF	NHDF_20130503_1438	F2	3	Int1	49.3835162584774	11080.1174496644	Initial
20130503_1438	NHDF	NHDF_20130503_1438	F2	4	Int2	18.2671222878177	11080.1174496644	OLIGOMYCIN
20130503_1438	NHDF	NHDF_20130503_1438	F2	5	Int2	18.4889970095177	11080.1174496644	OLIGOMYCIN
20130503_1438	NHDF	NHDF_20130503_1438	F2	6	Int2	17.3064191589971	11080.1174496644	OLIGOMYCIN
20130503_1438	NHDF	NHDF_20130503_1438	F2	7	Int3	103.37395600952	11080.1174496644	FCCP
20130503_1438	NHDF	NHDF_20130503_1438	F2	8	Int3	99.4469545441578	11080.1174496644	FCCP
20130503_1438	NHDF	NHDF_20130503_1438	F2	9	Int3	98.4237434828074	11080.1174496644	FCCP
20130503_1438	NHDF	NHDF_20130503_1438	F2	10	Int4	10.162688407003	11080.1174496644	ROTENONE ANTIMYCIN
20130503_1438	NHDF	NHDF_20130503_1438	F2	11	Int4	10.5812064812351	11080.1174496644	ROTENONE ANTIMYCIN
20130503_1438	NHDF	NHDF_20130503_1438	F2	12	Int4	11.8627873553944	11080.1174496644	ROTENONE ANTIMYCIN
20130503_1438	NHDF	NHDF_20130503_1438	F3	1	Int1	53.5477633542179	11795.6016299137	Initial
20130503_1438	NHDF	NHDF_20130503_1438	F3	2	Int1	56.2912605082439	11795.6016299137	Initial
20130503_1438	NHDF	NHDF_20130503_1438	F3	3	Int1	55.8287065108416	11795.6016299137	Initial
20130503_1438	NHDF	NHDF_20130503_1438	F3	4	Int2	27.1280975224794	11795.6016299137	OLIGOMYCIN
20130503_1438	NHDF	NHDF_20130503_1438	F3	5	Int2	35.0065776048898	11795.6016299137	OLIGOMYCIN
20130503_1438	NHDF	NHDF_20130503_1438	F3	6	Int2	33.7229466765073	11795.6016299137	OLIGOMYCIN
20130503_1438	NHDF	NHDF_20130503_1438	F3	7	Int3	105.509489337258	11795.6016299137	FCCP
20130503_1438	NHDF	NHDF_20130503_1438	F3	8	Int3	110.025561438865	11795.6016299137	FCCP
20130503_1438	NHDF	NHDF_20130503_1438	F3	9	Int3	103.916998550103	11795.6016299137	FCCP
20130503_1438	NHDF	NHDF_20130503_1438	F3	10	Int4	26.2599717319133	11795.6016299137	ROTENONE ANTIMYCIN
20130503_1438	NHDF	NHDF_20130503_1438	F3	11	Int4	35.4390898964094	11795.6016299137	ROTENONE ANTIMYCIN
20130503_1438	NHDF	NHDF_20130503_1438	F3	12	Int4	33.6858343420991	11795.6016299137	ROTENONE ANTIMYCIN
20130503_1438	71215	71215_20130503_1438	F4	1	Int1	61.152629684488	14046.3207094919	Initial
20130503_1438	71215	71215_20130503_1438	F4	2	Int1	58.0951021915186	14046.3207094919	Initial
20130503_1438	71215	71215_20130503_1438	F4	3	Int1	56.9136523628689	14046.3207094919	Initial
20130503_1438	71215	71215_20130503_1438	F4	4	Int2	25.4627748829534	14046.3207094919	OLIGOMYCIN
20130503_1438	71215	71215_20130503_1438	F4	5	Int2	20.8050703776539	14046.3207094919	OLIGOMYCIN
20130503_1438	71215	71215_20130503_1438	F4	6	Int2	19.6347039573721	14046.3207094919	OLIGOMYCIN
20130503_1438	71215	71215_20130503_1438	F4	7	Int3	125.441456598226	14046.3207094919	FCCP
20130503_1438	71215	71215_20130503_1438	F4	8	Int3	116.488746483666	14046.3207094919	FCCP
20130503_1438	71215	71215_20130503_1438	F4	9	Int3	116.207531298054	14046.3207094919	FCCP
20130503_1438	71215	71215_20130503_1438	F4	10	Int4	12.681252629245	14046.3207094919	ROTENONE ANTIMYCIN
20130503_1438	71215	71215_20130503_1438	F4	11	Int4	12.9282717141156	14046.3207094919	ROTENONE ANTIMYCIN
20130503_1438	71215	71215_20130503_1438	F4	12	Int4	13.1627787065251	14046.3207094919	ROTENONE ANTIMYCIN
20130503_1438	71215	71215_20130503_1438	F5	1	Int1	55.2371833689586	14149.3887823586	Initial
20130503_1438	71215	71215_20130503_1438	F5	2	Int1	60.8476723355249	14149.3887823586	Initial
20130503_1438	71215	71215_20130503_1438	F5	3	Int1	58.4128121307024	14149.3887823586	Initial
20130503_1438	71215	71215_20130503_1438	F5	4	Int2	26.1416328320159	14149.3887823586	OLIGOMYCIN
20130503_1438	71215	71215_20130503_1438	F5	5	Int2	23.63321900377	14149.3887823586	OLIGOMYCIN
20130503_1438	71215	71215_20130503_1438	F5	6	Int2	22.7452953316224	14149.3887823586	OLIGOMYCIN
20130503_1438	71215	71215_20130503_1438	F5	7	Int3	112.805322013277	14149.3887823586	FCCP
20130503_1438	71215	71215_20130503_1438	F5	8	Int3	110.881409144237	14149.3887823586	FCCP
20130503_1438	71215	71215_20130503_1438	F5	9	Int3	110.426674366726	14149.3887823586	FCCP
20130503_1438	71215	71215_20130503_1438	F5	10	Int4	14.5120091116802	14149.3887823586	ROTENONE ANTIMYCIN
20130503_1438	71215	71215_20130503_1438	F5	11	Int4	15.8542986417242	14149.3887823586	ROTENONE ANTIMYCIN
20130503_1438	71215	71215_20130503_1438	F5	12	Int4	15.8482511013931	14149.3887823586	ROTENONE ANTIMYCIN
20130503_1438	71215	71215_20130503_1438	F6	1	Int1	60.8866249742283	13828.1999041227	Initial
20130503_1438	71215	71215_20130503_1438	F6	2	Int1	57.0570615533352	13828.1999041227	Initial
20130503_1438	71215	71215_20130503_1438	F6	3	Int1	56.6477448968544	13828.1999041227	Initial
20130503_1438	71215	71215_20130503_1438	F6	4	Int2	27.2592553856297	13828.1999041227	OLIGOMYCIN
20130503_1438	71215	71215_20130503_1438	F6	5	Int2	21.7385165234319	13828.1999041227	OLIGOMYCIN
20130503_1438	71215	71215_20130503_1438	F6	6	Int2	20.0243186979515	13828.1999041227	OLIGOMYCIN
20130503_1438	71215	71215_20130503_1438	F6	7	Int3	112.230353952775	13828.1999041227	FCCP
20130503_1438	71215	71215_20130503_1438	F6	8	Int3	107.186562220009	13828.1999041227	FCCP
20130503_1438	71215	71215_20130503_1438	F6	9	Int3	106.823013704444	13828.1999041227	FCCP
20130503_1438	71215	71215_20130503_1438	F6	10	Int4	9.98069561898164	13828.1999041227	ROTENONE ANTIMYCIN
20130503_1438	71215	71215_20130503_1438	F6	11	Int4	11.4960428201833	13828.1999041227	ROTENONE ANTIMYCIN
20130503_1438	71215	71215_20130503_1438	F6	12	Int4	12.5647586089253	13828.1999041227	ROTENONE ANTIMYCIN
20130503_1438	NHDF	NHDF_20130503_1438	G1	1	Int1	9.0945781346052	11814.7770853308	Initial
20130503_1438	NHDF	NHDF_20130503_1438	G1	2	Int1	11.7464188405619	11814.7770853308	Initial
20130503_1438	NHDF	NHDF_20130503_1438	G1	3	Int1	15.5110535232058	11814.7770853308	Initial
20130503_1438	NHDF	NHDF_20130503_1438	G1	4	Int2	4.80725313880279	11814.7770853308	OLIGOMYCIN
20130503_1438	NHDF	NHDF_20130503_1438	G1	5	Int2	8.70184224380998	11814.7770853308	OLIGOMYCIN
20130503_1438	NHDF	NHDF_20130503_1438	G1	6	Int2	7.22804334186614	11814.7770853308	OLIGOMYCIN
20130503_1438	NHDF	NHDF_20130503_1438	G1	7	Int3	25.7523885505275	11814.7770853308	FCCP
20130503_1438	NHDF	NHDF_20130503_1438	G1	8	Int3	31.9092646372117	11814.7770853308	FCCP
20130503_1438	NHDF	NHDF_20130503_1438	G1	9	Int3	30.2586385495531	11814.7770853308	FCCP
20130503_1438	NHDF	NHDF_20130503_1438	G1	10	Int4	0.793069442460908	11814.7770853308	ROTENONE ANTIMYCIN
20130503_1438	NHDF	NHDF_20130503_1438	G1	11	Int4	6.29041859937048	11814.7770853308	ROTENONE ANTIMYCIN
20130503_1438	NHDF	NHDF_20130503_1438	G1	12	Int4	4.52751941633992	11814.7770853308	ROTENONE ANTIMYCIN
20130503_1438	NHDF	NHDF_20130503_1438	G2	1	Int1	44.8423941005283	11626.6179290508	Initial
20130503_1438	NHDF	NHDF_20130503_1438	G2	2	Int1	43.2043998141996	11626.6179290508	Initial
20130503_1438	NHDF	NHDF_20130503_1438	G2	3	Int1	43.7115720774624	11626.6179290508	Initial
20130503_1438	NHDF	NHDF_20130503_1438	G2	4	Int2	15.591705371737	11626.6179290508	OLIGOMYCIN
20130503_1438	NHDF	NHDF_20130503_1438	G2	5	Int2	14.564187306506	11626.6179290508	OLIGOMYCIN
20130503_1438	NHDF	NHDF_20130503_1438	G2	6	Int2	14.3842902124705	11626.6179290508	OLIGOMYCIN
20130503_1438	NHDF	NHDF_20130503_1438	G2	7	Int3	96.6390288986616	11626.6179290508	FCCP
20130503_1438	NHDF	NHDF_20130503_1438	G2	8	Int3	92.2997071037582	11626.6179290508	FCCP
20130503_1438	NHDF	NHDF_20130503_1438	G2	9	Int3	91.3671346326352	11626.6179290508	FCCP
20130503_1438	NHDF	NHDF_20130503_1438	G2	10	Int4	7.67171139930656	11626.6179290508	ROTENONE ANTIMYCIN
20130503_1438	NHDF	NHDF_20130503_1438	G2	11	Int4	8.73688443410733	11626.6179290508	ROTENONE ANTIMYCIN
20130503_1438	NHDF	NHDF_20130503_1438	G2	12	Int4	9.56253640576004	11626.6179290508	ROTENONE ANTIMYCIN
20130503_1438	71215	71215_20130503_1438	G4	1	Int1	67.2062624878471	13092.3418024928	Initial
20130503_1438	71215	71215_20130503_1438	G4	2	Int1	64.3767623482473	13092.3418024928	Initial
20130503_1438	71215	71215_20130503_1438	G4	3	Int1	63.9470463440355	13092.3418024928	Initial
20130503_1438	71215	71215_20130503_1438	G4	4	Int2	28.8161852477903	13092.3418024928	OLIGOMYCIN
20130503_1438	71215	71215_20130503_1438	G4	5	Int2	22.6733349858784	13092.3418024928	OLIGOMYCIN
20130503_1438	71215	71215_20130503_1438	G4	6	Int2	20.7038254414255	13092.3418024928	OLIGOMYCIN
20130503_1438	71215	71215_20130503_1438	G4	7	Int3	138.22350436917	13092.3418024928	FCCP
20130503_1438	71215	71215_20130503_1438	G4	8	Int3	135.121570312705	13092.3418024928	FCCP
20130503_1438	71215	71215_20130503_1438	G4	9	Int3	134.847236790767	13092.3418024928	FCCP
20130503_1438	71215	71215_20130503_1438	G4	10	Int4	11.1223840355824	13092.3418024928	ROTENONE ANTIMYCIN
20130503_1438	71215	71215_20130503_1438	G4	11	Int4	12.532362352172	13092.3418024928	ROTENONE ANTIMYCIN
20130503_1438	71215	71215_20130503_1438	G4	12	Int4	13.8573264817686	13092.3418024928	ROTENONE ANTIMYCIN
20130503_1438	71215	71215_20130503_1438	G5	1	Int1	57.5518214047498	13045.6016299137	Initial
20130503_1438	71215	71215_20130503_1438	G5	2	Int1	54.4510780575078	13045.6016299137	Initial
20130503_1438	71215	71215_20130503_1438	G5	3	Int1	54.3845469964282	13045.6016299137	Initial
20130503_1438	71215	71215_20130503_1438	G5	4	Int2	21.6904992628868	13045.6016299137	OLIGOMYCIN
20130503_1438	71215	71215_20130503_1438	G5	5	Int2	18.8963148278219	13045.6016299137	OLIGOMYCIN
20130503_1438	71215	71215_20130503_1438	G5	6	Int2	18.6108705835825	13045.6016299137	OLIGOMYCIN
20130503_1438	71215	71215_20130503_1438	G5	7	Int3	114.843263949222	13045.6016299137	FCCP
20130503_1438	71215	71215_20130503_1438	G5	8	Int3	112.140226080451	13045.6016299137	FCCP
20130503_1438	71215	71215_20130503_1438	G5	9	Int3	110.645390896324	13045.6016299137	FCCP
20130503_1438	71215	71215_20130503_1438	G5	10	Int4	10.9849973264454	13045.6016299137	ROTENONE ANTIMYCIN
20130503_1438	71215	71215_20130503_1438	G5	11	Int4	11.6209565550754	13045.6016299137	ROTENONE ANTIMYCIN
20130503_1438	71215	71215_20130503_1438	G5	12	Int4	11.4244895517528	13045.6016299137	ROTENONE ANTIMYCIN
20130503_1438	71215	71215_20130503_1438	G6	1	Int1	46.1616163553542	12864.6332694151	Initial
20130503_1438	71215	71215_20130503_1438	G6	2	Int1	43.0854083476401	12864.6332694151	Initial
20130503_1438	71215	71215_20130503_1438	G6	3	Int1	43.3320720132644	12864.6332694151	Initial
20130503_1438	71215	71215_20130503_1438	G6	4	Int2	17.6330210014482	12864.6332694151	OLIGOMYCIN
20130503_1438	71215	71215_20130503_1438	G6	5	Int2	15.3293611007952	12864.6332694151	OLIGOMYCIN
20130503_1438	71215	71215_20130503_1438	G6	6	Int2	13.4870291185179	12864.6332694151	OLIGOMYCIN
20130503_1438	71215	71215_20130503_1438	G6	7	Int3	89.7667047598269	12864.6332694151	FCCP
20130503_1438	71215	71215_20130503_1438	G6	8	Int3	85.196376011563	12864.6332694151	FCCP
20130503_1438	71215	71215_20130503_1438	G6	9	Int3	85.2975102194699	12864.6332694151	FCCP
20130503_1438	71215	71215_20130503_1438	G6	10	Int4	8.67309616059975	12864.6332694151	ROTENONE ANTIMYCIN
20130503_1438	71215	71215_20130503_1438	G6	11	Int4	9.10356310484259	12864.6332694151	ROTENONE ANTIMYCIN
20130503_1438	71215	71215_20130503_1438	G6	12	Int4	10.2719265555907	12864.6332694151	ROTENONE ANTIMYCIN
20130503_1438	NHDF	NHDF_20130503_1438	H2	1	Int1	52.506925583752	9695.88926174497	Initial
20130503_1438	NHDF	NHDF_20130503_1438	H2	2	Int1	48.7003931064545	9695.88926174497	Initial
20130503_1438	NHDF	NHDF_20130503_1438	H2	3	Int1	49.5346622368088	9695.88926174497	Initial
20130503_1438	NHDF	NHDF_20130503_1438	H2	4	Int2	20.0088963909906	9695.88926174497	OLIGOMYCIN
20130503_1438	NHDF	NHDF_20130503_1438	H2	5	Int2	16.4112245715919	9695.88926174497	OLIGOMYCIN
20130503_1438	NHDF	NHDF_20130503_1438	H2	6	Int2	16.7954428364937	9695.88926174497	OLIGOMYCIN
20130503_1438	NHDF	NHDF_20130503_1438	H2	7	Int3	110.316829126555	9695.88926174497	FCCP
20130503_1438	NHDF	NHDF_20130503_1438	H2	8	Int3	105.214851250834	9695.88926174497	FCCP
20130503_1438	NHDF	NHDF_20130503_1438	H2	9	Int3	102.804398064775	9695.88926174497	FCCP
20130503_1438	NHDF	NHDF_20130503_1438	H2	10	Int4	8.10109463606815	9695.88926174497	ROTENONE ANTIMYCIN
20130503_1438	NHDF	NHDF_20130503_1438	H2	11	Int4	10.2343669947676	9695.88926174497	ROTENONE ANTIMYCIN
20130503_1438	NHDF	NHDF_20130503_1438	H2	12	Int4	9.97757700409173	9695.88926174497	ROTENONE ANTIMYCIN
20130503_1438	71215	71215_20130503_1438	H4	1	Int1	48.6137421029014	12129.9736337488	Initial
20130503_1438	71215	71215_20130503_1438	H4	2	Int1	46.8408114846079	12129.9736337488	Initial
20130503_1438	71215	71215_20130503_1438	H4	3	Int1	46.4794828797832	12129.9736337488	Initial
20130503_1438	71215	71215_20130503_1438	H4	4	Int2	23.9918866709251	12129.9736337488	OLIGOMYCIN
20130503_1438	71215	71215_20130503_1438	H4	5	Int2	19.8483405246896	12129.9736337488	OLIGOMYCIN
20130503_1438	71215	71215_20130503_1438	H4	6	Int2	19.4005151231462	12129.9736337488	OLIGOMYCIN
20130503_1438	71215	71215_20130503_1438	H4	7	Int3	96.8507933571978	12129.9736337488	FCCP
20130503_1438	71215	71215_20130503_1438	H4	8	Int3	92.5524841264455	12129.9736337488	FCCP
20130503_1438	71215	71215_20130503_1438	H4	9	Int3	92.1863638002981	12129.9736337488	FCCP
20130503_1438	71215	71215_20130503_1438	H4	10	Int4	13.9437567505375	12129.9736337488	ROTENONE ANTIMYCIN
20130503_1438	71215	71215_20130503_1438	H4	11	Int4	14.805778933874	12129.9736337488	ROTENONE ANTIMYCIN
20130503_1438	71215	71215_20130503_1438	H4	12	Int4	13.7148845638673	12129.9736337488	ROTENONE ANTIMYCIN
20130503_1438	71215	71215_20130503_1438	H5	1	Int1	43.3140600428136	11469.6188878236	Initial
20130503_1438	71215	71215_20130503_1438	H5	2	Int1	40.0131070627527	11469.6188878236	Initial
20130503_1438	71215	71215_20130503_1438	H5	3	Int1	40.939136321354	11469.6188878236	Initial
20130503_1438	71215	71215_20130503_1438	H5	4	Int2	15.4974820724839	11469.6188878236	OLIGOMYCIN
20130503_1438	71215	71215_20130503_1438	H5	5	Int2	13.4823677217321	11469.6188878236	OLIGOMYCIN
20130503_1438	71215	71215_20130503_1438	H5	6	Int2	13.4023775531281	11469.6188878236	OLIGOMYCIN
20130503_1438	71215	71215_20130503_1438	H5	7	Int3	83.463924232399	11469.6188878236	FCCP
20130503_1438	71215	71215_20130503_1438	H5	8	Int3	78.0058226980408	11469.6188878236	FCCP
20130503_1438	71215	71215_20130503_1438	H5	9	Int3	79.3034658467972	11469.6188878236	FCCP
20130503_1438	71215	71215_20130503_1438	H5	10	Int4	8.73976697665522	11469.6188878236	ROTENONE ANTIMYCIN
20130503_1438	71215	71215_20130503_1438	H5	11	Int4	9.55916194093641	11469.6188878236	ROTENONE ANTIMYCIN
20130503_1438	71215	71215_20130503_1438	H5	12	Int4	8.8084352342222	11469.6188878236	ROTENONE ANTIMYCIN
20130503_1438	71215	71215_20130503_1438	H6	1	Int1	59.844136572552	12034.0963566635	Initial
20130503_1438	71215	71215_20130503_1438	H6	2	Int1	56.6813791262442	12034.0963566635	Initial
20130503_1438	71215	71215_20130503_1438	H6	3	Int1	57.8749377528737	12034.0963566635	Initial
20130503_1438	71215	71215_20130503_1438	H6	4	Int2	24.9134120584981	12034.0963566635	OLIGOMYCIN
20130503_1438	71215	71215_20130503_1438	H6	5	Int2	20.2956249341734	12034.0963566635	OLIGOMYCIN
20130503_1438	71215	71215_20130503_1438	H6	6	Int2	19.2702109306948	12034.0963566635	OLIGOMYCIN
20130503_1438	71215	71215_20130503_1438	H6	7	Int3	120.871114034122	12034.0963566635	FCCP
20130503_1438	71215	71215_20130503_1438	H6	8	Int3	115.397835685751	12034.0963566635	FCCP
20130503_1438	71215	71215_20130503_1438	H6	9	Int3	114.266930407002	12034.0963566635	FCCP
20130503_1438	71215	71215_20130503_1438	H6	10	Int4	11.9455429363487	12034.0963566635	ROTENONE ANTIMYCIN
20130503_1438	71215	71215_20130503_1438	H6	11	Int4	12.843310831819	12034.0963566635	ROTENONE ANTIMYCIN
20130503_1438	71215	71215_20130503_1438	H6	12	Int4	13.3983165159623	12034.0963566635	ROTENONE ANTIMYCIN
20130930_1403	NHDF	NHDF_20130930_1403	A2	1	Int1	48.345864517791	18613.6744966443	Initial
20130930_1403	NHDF	NHDF_20130930_1403	A2	2	Int1	44.1982005681417	18613.6744966443	Initial
20130930_1403	NHDF	NHDF_20130930_1403	A2	3	Int1	43.5106106842443	18613.6744966443	Initial
20130930_1403	NHDF	NHDF_20130930_1403	A2	4	Int2	14.5879774740867	18613.6744966443	OLIGOMYCIN
20130930_1403	NHDF	NHDF_20130930_1403	A2	5	Int2	15.1054767038715	18613.6744966443	OLIGOMYCIN
20130930_1403	NHDF	NHDF_20130930_1403	A2	6	Int2	13.6187552407896	18613.6744966443	OLIGOMYCIN
20130930_1403	NHDF	NHDF_20130930_1403	A2	7	Int3	85.3668439653423	18613.6744966443	FCCP
20130930_1403	NHDF	NHDF_20130930_1403	A2	8	Int3	65.6878080178983	18613.6744966443	FCCP
20130930_1403	NHDF	NHDF_20130930_1403	A2	9	Int3	63.6141629174543	18613.6744966443	FCCP
20130930_1403	NHDF	NHDF_20130930_1403	A2	10	Int4	12.7444877198418	18613.6744966443	ROTENONE
20130930_1403	NHDF	NHDF_20130930_1403	A2	11	Int4	12.5364936763249	18613.6744966443	ROTENONE
20130930_1403	NHDF	NHDF_20130930_1403	A2	12	Int4	11.5669273895045	18613.6744966443	ROTENONE
20130930_1403	NHDF	NHDF_20130930_1403	A3	1	Int1	38.9832414861124	19536.4932885906	Initial
20130930_1403	NHDF	NHDF_20130930_1403	A3	2	Int1	37.0427224321592	19536.4932885906	Initial
20130930_1403	NHDF	NHDF_20130930_1403	A3	3	Int1	37.4005946627958	19536.4932885906	Initial
20130930_1403	NHDF	NHDF_20130930_1403	A3	4	Int2	10.353770570558	19536.4932885906	OLIGOMYCIN
20130930_1403	NHDF	NHDF_20130930_1403	A3	5	Int2	10.4330840870906	19536.4932885906	OLIGOMYCIN
20130930_1403	NHDF	NHDF_20130930_1403	A3	6	Int2	9.54232661711306	19536.4932885906	OLIGOMYCIN
20130930_1403	NHDF	NHDF_20130930_1403	A3	7	Int3	76.0214122875853	19536.4932885906	FCCP
20130930_1403	NHDF	NHDF_20130930_1403	A3	8	Int3	58.3446089689528	19536.4932885906	FCCP
20130930_1403	NHDF	NHDF_20130930_1403	A3	9	Int3	53.8703778476878	19536.4932885906	FCCP
20130930_1403	NHDF	NHDF_20130930_1403	A3	10	Int4	7.51528501103091	19536.4932885906	ROTENONE
20130930_1403	NHDF	NHDF_20130930_1403	A3	11	Int4	8.40773355153739	19536.4932885906	ROTENONE
20130930_1403	NHDF	NHDF_20130930_1403	A3	12	Int4	7.6137440335309	19536.4932885906	ROTENONE
20130930_1403	Fibro_VY_033	Fibro_VY_033_20130930_1403	A4	1	Int1	16.2849150886925	15510.8461169703	Initial
20130930_1403	Fibro_VY_033	Fibro_VY_033_20130930_1403	A4	2	Int1	14.2146387649066	15510.8461169703	Initial
20130930_1403	Fibro_VY_033	Fibro_VY_033_20130930_1403	A4	3	Int1	14.4661006962385	15510.8461169703	Initial
20130930_1403	Fibro_VY_033	Fibro_VY_033_20130930_1403	A4	4	Int2	10.0063573520806	15510.8461169703	OLIGOMYCIN
20130930_1403	Fibro_VY_033	Fibro_VY_033_20130930_1403	A4	5	Int2	10.4899743807467	15510.8461169703	OLIGOMYCIN
20130930_1403	Fibro_VY_033	Fibro_VY_033_20130930_1403	A4	6	Int2	8.63495353097062	15510.8461169703	OLIGOMYCIN
20130930_1403	Fibro_VY_033	Fibro_VY_033_20130930_1403	A4	7	Int3	39.4638395411825	15510.8461169703	FCCP
20130930_1403	Fibro_VY_033	Fibro_VY_033_20130930_1403	A4	8	Int3	35.2045543561415	15510.8461169703	FCCP
20130930_1403	Fibro_VY_033	Fibro_VY_033_20130930_1403	A4	9	Int3	34.533018803342	15510.8461169703	FCCP
20130930_1403	Fibro_VY_033	Fibro_VY_033_20130930_1403	A4	10	Int4	6.73655100418384	15510.8461169703	ROTENONE
20130930_1403	Fibro_VY_033	Fibro_VY_033_20130930_1403	A4	11	Int4	6.98745744869833	15510.8461169703	ROTENONE
20130930_1403	Fibro_VY_033	Fibro_VY_033_20130930_1403	A4	12	Int4	7.06341935833216	15510.8461169703	ROTENONE
20130930_1403	Fibro_VY_033	Fibro_VY_033_20130930_1403	A5	1	Int1	5.28452293845211	11183.1855225312	Initial
20130930_1403	Fibro_VY_033	Fibro_VY_033_20130930_1403	A5	2	Int1	6.08221628332456	11183.1855225312	Initial
20130930_1403	Fibro_VY_033	Fibro_VY_033_20130930_1403	A5	3	Int1	6.12969673265424	11183.1855225312	Initial
20130930_1403	Fibro_VY_033	Fibro_VY_033_20130930_1403	A5	4	Int2	2.37098272921622	11183.1855225312	OLIGOMYCIN
20130930_1403	Fibro_VY_033	Fibro_VY_033_20130930_1403	A5	5	Int2	3.20633215227436	11183.1855225312	OLIGOMYCIN
20130930_1403	Fibro_VY_033	Fibro_VY_033_20130930_1403	A5	6	Int2	3.33004462729857	11183.1855225312	OLIGOMYCIN
20130930_1403	Fibro_VY_033	Fibro_VY_033_20130930_1403	A5	7	Int3	21.1772346983348	11183.1855225312	FCCP
20130930_1403	Fibro_VY_033	Fibro_VY_033_20130930_1403	A5	8	Int3	19.902345570408	11183.1855225312	FCCP
20130930_1403	Fibro_VY_033	Fibro_VY_033_20130930_1403	A5	9	Int3	18.2350039607085	11183.1855225312	FCCP
20130930_1403	Fibro_VY_033	Fibro_VY_033_20130930_1403	A5	10	Int4	1.71096840316031	11183.1855225312	ROTENONE
20130930_1403	Fibro_VY_033	Fibro_VY_033_20130930_1403	A5	11	Int4	3.00516205878296	11183.1855225312	ROTENONE
20130930_1403	Fibro_VY_033	Fibro_VY_033_20130930_1403	A5	12	Int4	2.08223833936413	11183.1855225312	ROTENONE
20130930_1403	Fibro_VY_033	Fibro_VY_033_20130930_1403	A6	1	Int1	8.15999284083807	10244.7866730585	Initial
20130930_1403	Fibro_VY_033	Fibro_VY_033_20130930_1403	A6	2	Int1	7.43839176482002	10244.7866730585	Initial
20130930_1403	Fibro_VY_033	Fibro_VY_033_20130930_1403	A6	3	Int1	5.73952560838386	10244.7866730585	Initial
20130930_1403	Fibro_VY_033	Fibro_VY_033_20130930_1403	A6	4	Int2	1.37464681116963	10244.7866730585	OLIGOMYCIN
20130930_1403	Fibro_VY_033	Fibro_VY_033_20130930_1403	A6	5	Int2	0.687488319668306	10244.7866730585	OLIGOMYCIN
20130930_1403	Fibro_VY_033	Fibro_VY_033_20130930_1403	A6	6	Int2	1.93870639738045	10244.7866730585	OLIGOMYCIN
20130930_1403	Fibro_VY_033	Fibro_VY_033_20130930_1403	A6	7	Int3	26.3181821500823	10244.7866730585	FCCP
20130930_1403	Fibro_VY_033	Fibro_VY_033_20130930_1403	A6	8	Int3	18.5476836509895	10244.7866730585	FCCP
20130930_1403	Fibro_VY_033	Fibro_VY_033_20130930_1403	A6	9	Int3	18.3467653411568	10244.7866730585	FCCP
20130930_1403	Fibro_VY_033	Fibro_VY_033_20130930_1403	A6	10	Int4	NA	10244.7866730585	ROTENONE
20130930_1403	Fibro_VY_033	Fibro_VY_033_20130930_1403	A6	11	Int4	0.384274271346337	10244.7866730585	ROTENONE
20130930_1403	Fibro_VY_033	Fibro_VY_033_20130930_1403	A6	12	Int4	NA	10244.7866730585	ROTENONE
20130930_1403	Fibro_VY_026	Fibro_VY_026_20130930_1403	A7	1	Int1	13.81158781703	15117.7492809204	Initial
20130930_1403	Fibro_VY_026	Fibro_VY_026_20130930_1403	A7	2	Int1	11.4459392474732	15117.7492809204	Initial
20130930_1403	Fibro_VY_026	Fibro_VY_026_20130930_1403	A7	3	Int1	11.1478537603524	15117.7492809204	Initial
20130930_1403	Fibro_VY_026	Fibro_VY_026_20130930_1403	A7	4	Int2	5.09144730052329	15117.7492809204	OLIGOMYCIN
20130930_1403	Fibro_VY_026	Fibro_VY_026_20130930_1403	A7	5	Int2	5.01837883525858	15117.7492809204	OLIGOMYCIN
20130930_1403	Fibro_VY_026	Fibro_VY_026_20130930_1403	A7	6	Int2	5.04454077102094	15117.7492809204	OLIGOMYCIN
20130930_1403	Fibro_VY_026	Fibro_VY_026_20130930_1403	A7	7	Int3	14.3950192990088	15117.7492809204	FCCP
20130930_1403	Fibro_VY_026	Fibro_VY_026_20130930_1403	A7	8	Int3	14.2890757603934	15117.7492809204	FCCP
20130930_1403	Fibro_VY_026	Fibro_VY_026_20130930_1403	A7	9	Int3	14.9796313582924	15117.7492809204	FCCP
20130930_1403	Fibro_VY_026	Fibro_VY_026_20130930_1403	A7	10	Int4	2.85741791661824	15117.7492809204	ROTENONE
20130930_1403	Fibro_VY_026	Fibro_VY_026_20130930_1403	A7	11	Int4	3.26153399169842	15117.7492809204	ROTENONE
20130930_1403	Fibro_VY_026	Fibro_VY_026_20130930_1403	A7	12	Int4	2.64465573917587	15117.7492809204	ROTENONE
20130930_1403	Fibro_VY_026	Fibro_VY_026_20130930_1403	A8	1	Int1	19.7208362205601	15776.9055608821	Initial
20130930_1403	Fibro_VY_026	Fibro_VY_026_20130930_1403	A8	2	Int1	16.689581023449	15776.9055608821	Initial
20130930_1403	Fibro_VY_026	Fibro_VY_026_20130930_1403	A8	3	Int1	16.6470633458621	15776.9055608821	Initial
20130930_1403	Fibro_VY_026	Fibro_VY_026_20130930_1403	A8	4	Int2	8.93437905034607	15776.9055608821	OLIGOMYCIN
20130930_1403	Fibro_VY_026	Fibro_VY_026_20130930_1403	A8	5	Int2	9.30949110908974	15776.9055608821	OLIGOMYCIN
20130930_1403	Fibro_VY_026	Fibro_VY_026_20130930_1403	A8	6	Int2	9.5190319204601	15776.9055608821	OLIGOMYCIN
20130930_1403	Fibro_VY_026	Fibro_VY_026_20130930_1403	A8	7	Int3	21.7137962033699	15776.9055608821	FCCP
20130930_1403	Fibro_VY_026	Fibro_VY_026_20130930_1403	A8	8	Int3	21.9444513502659	15776.9055608821	FCCP
20130930_1403	Fibro_VY_026	Fibro_VY_026_20130930_1403	A8	9	Int3	22.5030141702464	15776.9055608821	FCCP
20130930_1403	Fibro_VY_026	Fibro_VY_026_20130930_1403	A8	10	Int4	4.67220174453709	15776.9055608821	ROTENONE
20130930_1403	Fibro_VY_026	Fibro_VY_026_20130930_1403	A8	11	Int4	5.63465098014824	15776.9055608821	ROTENONE
20130930_1403	Fibro_VY_026	Fibro_VY_026_20130930_1403	A8	12	Int4	5.21984560892817	15776.9055608821	ROTENONE
20130930_1403	Fibro_VY_026	Fibro_VY_026_20130930_1403	A9	1	Int1	17.0266910965593	17642.9170661553	Initial
20130930_1403	Fibro_VY_026	Fibro_VY_026_20130930_1403	A9	2	Int1	15.2122662824986	17642.9170661553	Initial
20130930_1403	Fibro_VY_026	Fibro_VY_026_20130930_1403	A9	3	Int1	14.1265368978579	17642.9170661553	Initial
20130930_1403	Fibro_VY_026	Fibro_VY_026_20130930_1403	A9	4	Int2	7.40031514342567	17642.9170661553	OLIGOMYCIN
20130930_1403	Fibro_VY_026	Fibro_VY_026_20130930_1403	A9	5	Int2	7.27601170857838	17642.9170661553	OLIGOMYCIN
20130930_1403	Fibro_VY_026	Fibro_VY_026_20130930_1403	A9	6	Int2	7.76344582429502	17642.9170661553	OLIGOMYCIN
20130930_1403	Fibro_VY_026	Fibro_VY_026_20130930_1403	A9	7	Int3	17.67655655433	17642.9170661553	FCCP
20130930_1403	Fibro_VY_026	Fibro_VY_026_20130930_1403	A9	8	Int3	17.6596384156444	17642.9170661553	FCCP
20130930_1403	Fibro_VY_026	Fibro_VY_026_20130930_1403	A9	9	Int3	18.3629414748821	17642.9170661553	FCCP
20130930_1403	Fibro_VY_026	Fibro_VY_026_20130930_1403	A9	10	Int4	2.34653172512912	17642.9170661553	ROTENONE
20130930_1403	Fibro_VY_026	Fibro_VY_026_20130930_1403	A9	11	Int4	4.22174791643293	17642.9170661553	ROTENONE
20130930_1403	Fibro_VY_026	Fibro_VY_026_20130930_1403	A9	12	Int4	3.7342599239146	17642.9170661553	ROTENONE
20130930_1403	Fibro_VY_004	Fibro_VY_004_20130930_1403	A10	1	Int1	36.8710316870543	18752.696548418	Initial
20130930_1403	Fibro_VY_004	Fibro_VY_004_20130930_1403	A10	2	Int1	31.2215063971557	18752.696548418	Initial
20130930_1403	Fibro_VY_004	Fibro_VY_004_20130930_1403	A10	3	Int1	29.0393673490022	18752.696548418	Initial
20130930_1403	Fibro_VY_004	Fibro_VY_004_20130930_1403	A10	4	Int2	12.0329273901094	18752.696548418	OLIGOMYCIN
20130930_1403	Fibro_VY_004	Fibro_VY_004_20130930_1403	A10	5	Int2	11.7296204177735	18752.696548418	OLIGOMYCIN
20130930_1403	Fibro_VY_004	Fibro_VY_004_20130930_1403	A10	6	Int2	12.1025018862999	18752.696548418	OLIGOMYCIN
20130930_1403	Fibro_VY_004	Fibro_VY_004_20130930_1403	A10	7	Int3	64.1216660177505	18752.696548418	FCCP
20130930_1403	Fibro_VY_004	Fibro_VY_004_20130930_1403	A10	8	Int3	61.2672110158459	18752.696548418	FCCP
20130930_1403	Fibro_VY_004	Fibro_VY_004_20130930_1403	A10	9	Int3	57.7735722660172	18752.696548418	FCCP
20130930_1403	Fibro_VY_004	Fibro_VY_004_20130930_1403	A10	10	Int4	6.95747969082897	18752.696548418	ROTENONE
20130930_1403	Fibro_VY_004	Fibro_VY_004_20130930_1403	A10	11	Int4	8.25169967443934	18752.696548418	ROTENONE
20130930_1403	Fibro_VY_004	Fibro_VY_004_20130930_1403	A10	12	Int4	8.3678699652146	18752.696548418	ROTENONE
20130930_1403	Fibro_VY_004	Fibro_VY_004_20130930_1403	A11	1	Int1	32.9282029070223	17777.1452540748	Initial
20130930_1403	Fibro_VY_004	Fibro_VY_004_20130930_1403	A11	2	Int1	29.2863498961849	17777.1452540748	Initial
20130930_1403	Fibro_VY_004	Fibro_VY_004_20130930_1403	A11	3	Int1	27.9468756010133	17777.1452540748	Initial
20130930_1403	Fibro_VY_004	Fibro_VY_004_20130930_1403	A11	4	Int2	11.6418983112721	17777.1452540748	OLIGOMYCIN
20130930_1403	Fibro_VY_004	Fibro_VY_004_20130930_1403	A11	5	Int2	10.4453157373372	17777.1452540748	OLIGOMYCIN
20130930_1403	Fibro_VY_004	Fibro_VY_004_20130930_1403	A11	6	Int2	8.95093849018099	17777.1452540748	OLIGOMYCIN
20130930_1403	Fibro_VY_004	Fibro_VY_004_20130930_1403	A11	7	Int3	62.5907214705141	17777.1452540748	FCCP
20130930_1403	Fibro_VY_004	Fibro_VY_004_20130930_1403	A11	8	Int3	58.2480965049203	17777.1452540748	FCCP
20130930_1403	Fibro_VY_004	Fibro_VY_004_20130930_1403	A11	9	Int3	55.8580837830187	17777.1452540748	FCCP
20130930_1403	Fibro_VY_004	Fibro_VY_004_20130930_1403	A11	10	Int4	6.98741185545133	17777.1452540748	ROTENONE
20130930_1403	Fibro_VY_004	Fibro_VY_004_20130930_1403	A11	11	Int4	7.37185055676669	17777.1452540748	ROTENONE
20130930_1403	Fibro_VY_004	Fibro_VY_004_20130930_1403	A11	12	Int4	7.28399432980985	17777.1452540748	ROTENONE
20130930_1403	NHDF	NHDF_20130930_1403	B1	1	Int1	47.6620664989829	18176.2344199425	Initial
20130930_1403	NHDF	NHDF_20130930_1403	B1	2	Int1	44.221984607703	18176.2344199425	Initial
20130930_1403	NHDF	NHDF_20130930_1403	B1	3	Int1	40.4343231707809	18176.2344199425	Initial
20130930_1403	NHDF	NHDF_20130930_1403	B1	4	Int2	14.4467627293134	18176.2344199425	OLIGOMYCIN
20130930_1403	NHDF	NHDF_20130930_1403	B1	5	Int2	12.606263262999	18176.2344199425	OLIGOMYCIN
20130930_1403	NHDF	NHDF_20130930_1403	B1	6	Int2	11.4553006654694	18176.2344199425	OLIGOMYCIN
20130930_1403	NHDF	NHDF_20130930_1403	B1	7	Int3	88.6290410400891	18176.2344199425	FCCP
20130930_1403	NHDF	NHDF_20130930_1403	B1	8	Int3	70.2987605735334	18176.2344199425	FCCP
20130930_1403	NHDF	NHDF_20130930_1403	B1	9	Int3	69.6403884003782	18176.2344199425	FCCP
20130930_1403	NHDF	NHDF_20130930_1403	B1	10	Int4	10.7767766919391	18176.2344199425	ROTENONE
20130930_1403	NHDF	NHDF_20130930_1403	B1	11	Int4	9.9919806813381	18176.2344199425	ROTENONE
20130930_1403	NHDF	NHDF_20130930_1403	B1	12	Int4	10.2068411591258	18176.2344199425	ROTENONE
20130930_1403	NHDF	NHDF_20130930_1403	B2	1	Int1	53.3565379677352	19779.7818791946	Initial
20130930_1403	NHDF	NHDF_20130930_1403	B2	2	Int1	47.5479572460448	19779.7818791946	Initial
20130930_1403	NHDF	NHDF_20130930_1403	B2	3	Int1	46.9601968399051	19779.7818791946	Initial
20130930_1403	NHDF	NHDF_20130930_1403	B2	4	Int2	15.6826502441279	19779.7818791946	OLIGOMYCIN
20130930_1403	NHDF	NHDF_20130930_1403	B2	5	Int2	15.3373955256145	19779.7818791946	OLIGOMYCIN
20130930_1403	NHDF	NHDF_20130930_1403	B2	6	Int2	14.3603894577805	19779.7818791946	OLIGOMYCIN
20130930_1403	NHDF	NHDF_20130930_1403	B2	7	Int3	86.7687602777831	19779.7818791946	FCCP
20130930_1403	NHDF	NHDF_20130930_1403	B2	8	Int3	67.6608336782938	19779.7818791946	FCCP
20130930_1403	NHDF	NHDF_20130930_1403	B2	9	Int3	66.1788164560783	19779.7818791946	FCCP
20130930_1403	NHDF	NHDF_20130930_1403	B2	10	Int4	11.0987335576767	19779.7818791946	ROTENONE
20130930_1403	NHDF	NHDF_20130930_1403	B2	11	Int4	12.1599073238066	19779.7818791946	ROTENONE
20130930_1403	NHDF	NHDF_20130930_1403	B2	12	Int4	11.3365541012908	19779.7818791946	ROTENONE
20130930_1403	NHDF	NHDF_20130930_1403	B3	1	Int1	41.4408199558291	18758.6888782359	Initial
20130930_1403	NHDF	NHDF_20130930_1403	B3	2	Int1	40.8970394669184	18758.6888782359	Initial
20130930_1403	NHDF	NHDF_20130930_1403	B3	3	Int1	40.6035108896392	18758.6888782359	Initial
20130930_1403	NHDF	NHDF_20130930_1403	B3	4	Int2	12.7034202513827	18758.6888782359	OLIGOMYCIN
20130930_1403	NHDF	NHDF_20130930_1403	B3	5	Int2	12.0583578134565	18758.6888782359	OLIGOMYCIN
20130930_1403	NHDF	NHDF_20130930_1403	B3	6	Int2	11.3002277942098	18758.6888782359	OLIGOMYCIN
20130930_1403	NHDF	NHDF_20130930_1403	B3	7	Int3	84.6677794724154	18758.6888782359	FCCP
20130930_1403	NHDF	NHDF_20130930_1403	B3	8	Int3	66.1064159138676	18758.6888782359	FCCP
20130930_1403	NHDF	NHDF_20130930_1403	B3	9	Int3	61.4316806833356	18758.6888782359	FCCP
20130930_1403	NHDF	NHDF_20130930_1403	B3	10	Int4	7.51946624825073	18758.6888782359	ROTENONE
20130930_1403	NHDF	NHDF_20130930_1403	B3	11	Int4	9.401253582544	18758.6888782359	ROTENONE
20130930_1403	NHDF	NHDF_20130930_1403	B3	12	Int4	8.5275130873485	18758.6888782359	ROTENONE
20130930_1403	Fibro_VY_033	Fibro_VY_033_20130930_1403	B4	1	Int1	12.3779107522095	14049.9161073825	Initial
20130930_1403	Fibro_VY_033	Fibro_VY_033_20130930_1403	B4	2	Int1	11.8086702416035	14049.9161073825	Initial
20130930_1403	Fibro_VY_033	Fibro_VY_033_20130930_1403	B4	3	Int1	11.3242908172765	14049.9161073825	Initial
20130930_1403	Fibro_VY_033	Fibro_VY_033_20130930_1403	B4	4	Int2	8.0446954025625	14049.9161073825	OLIGOMYCIN
20130930_1403	Fibro_VY_033	Fibro_VY_033_20130930_1403	B4	5	Int2	7.6536183427657	14049.9161073825	OLIGOMYCIN
20130930_1403	Fibro_VY_033	Fibro_VY_033_20130930_1403	B4	6	Int2	7.72965093537374	14049.9161073825	OLIGOMYCIN
20130930_1403	Fibro_VY_033	Fibro_VY_033_20130930_1403	B4	7	Int3	32.682068705123	14049.9161073825	FCCP
20130930_1403	Fibro_VY_033	Fibro_VY_033_20130930_1403	B4	8	Int3	30.1047647262267	14049.9161073825	FCCP
20130930_1403	Fibro_VY_033	Fibro_VY_033_20130930_1403	B4	9	Int3	26.6460008289665	14049.9161073825	FCCP
20130930_1403	Fibro_VY_033	Fibro_VY_033_20130930_1403	B4	10	Int4	4.82087234731314	14049.9161073825	ROTENONE
20130930_1403	Fibro_VY_033	Fibro_VY_033_20130930_1403	B4	11	Int4	4.58634036688176	14049.9161073825	ROTENONE
20130930_1403	Fibro_VY_033	Fibro_VY_033_20130930_1403	B4	12	Int4	4.66651567028974	14049.9161073825	ROTENONE
20130930_1403	Fibro_VY_033	Fibro_VY_033_20130930_1403	B5	1	Int1	9.10993050233663	15194.4511025887	Initial
20130930_1403	Fibro_VY_033	Fibro_VY_033_20130930_1403	B5	2	Int1	8.74762483249085	15194.4511025887	Initial
20130930_1403	Fibro_VY_033	Fibro_VY_033_20130930_1403	B5	3	Int1	8.8417959868232	15194.4511025887	Initial
20130930_1403	Fibro_VY_033	Fibro_VY_033_20130930_1403	B5	4	Int2	5.28755950665386	15194.4511025887	OLIGOMYCIN
20130930_1403	Fibro_VY_033	Fibro_VY_033_20130930_1403	B5	5	Int2	6.02130654422457	15194.4511025887	OLIGOMYCIN
20130930_1403	Fibro_VY_033	Fibro_VY_033_20130930_1403	B5	6	Int2	4.40936258372143	15194.4511025887	OLIGOMYCIN
20130930_1403	Fibro_VY_033	Fibro_VY_033_20130930_1403	B5	7	Int3	26.0039324055927	15194.4511025887	FCCP
20130930_1403	Fibro_VY_033	Fibro_VY_033_20130930_1403	B5	8	Int3	22.320659040135	15194.4511025887	FCCP
20130930_1403	Fibro_VY_033	Fibro_VY_033_20130930_1403	B5	9	Int3	20.746624385047	15194.4511025887	FCCP
20130930_1403	Fibro_VY_033	Fibro_VY_033_20130930_1403	B5	10	Int4	2.66675184154864	15194.4511025887	ROTENONE
20130930_1403	Fibro_VY_033	Fibro_VY_033_20130930_1403	B5	11	Int4	3.73470357498376	15194.4511025887	ROTENONE
20130930_1403	Fibro_VY_033	Fibro_VY_033_20130930_1403	B5	12	Int4	2.53084956414079	15194.4511025887	ROTENONE
20130930_1403	Fibro_VY_033	Fibro_VY_033_20130930_1403	B6	1	Int1	15.108212900143	15932.7061361457	Initial
20130930_1403	Fibro_VY_033	Fibro_VY_033_20130930_1403	B6	2	Int1	13.7791467333059	15932.7061361457	Initial
20130930_1403	Fibro_VY_033	Fibro_VY_033_20130930_1403	B6	3	Int1	14.2847421287486	15932.7061361457	Initial
20130930_1403	Fibro_VY_033	Fibro_VY_033_20130930_1403	B6	4	Int2	10.7082108348883	15932.7061361457	OLIGOMYCIN
20130930_1403	Fibro_VY_033	Fibro_VY_033_20130930_1403	B6	5	Int2	9.87947578115148	15932.7061361457	OLIGOMYCIN
20130930_1403	Fibro_VY_033	Fibro_VY_033_20130930_1403	B6	6	Int2	10.0869527353112	15932.7061361457	OLIGOMYCIN
20130930_1403	Fibro_VY_033	Fibro_VY_033_20130930_1403	B6	7	Int3	28.6446125383995	15932.7061361457	FCCP
20130930_1403	Fibro_VY_033	Fibro_VY_033_20130930_1403	B6	8	Int3	25.4634353813219	15932.7061361457	FCCP
20130930_1403	Fibro_VY_033	Fibro_VY_033_20130930_1403	B6	9	Int3	23.941252929629	15932.7061361457	FCCP
20130930_1403	Fibro_VY_033	Fibro_VY_033_20130930_1403	B6	10	Int4	8.24983474434257	15932.7061361457	ROTENONE
20130930_1403	Fibro_VY_033	Fibro_VY_033_20130930_1403	B6	11	Int4	8.93265383876761	15932.7061361457	ROTENONE
20130930_1403	Fibro_VY_033	Fibro_VY_033_20130930_1403	B6	12	Int4	7.04078999059078	15932.7061361457	ROTENONE
20130930_1403	Fibro_VY_004	Fibro_VY_004_20130930_1403	B11	1	Int1	27.4537865640167	21050.1558005753	Initial
20130930_1403	Fibro_VY_004	Fibro_VY_004_20130930_1403	B11	2	Int1	24.6985232852699	21050.1558005753	Initial
20130930_1403	Fibro_VY_004	Fibro_VY_004_20130930_1403	B11	3	Int1	24.9808093819447	21050.1558005753	Initial
20130930_1403	Fibro_VY_004	Fibro_VY_004_20130930_1403	B11	4	Int2	10.9012230486974	21050.1558005753	OLIGOMYCIN
20130930_1403	Fibro_VY_004	Fibro_VY_004_20130930_1403	B11	5	Int2	5.4038313604046	21050.1558005753	OLIGOMYCIN
20130930_1403	Fibro_VY_004	Fibro_VY_004_20130930_1403	B11	6	Int2	5.60925623973167	21050.1558005753	OLIGOMYCIN
20130930_1403	Fibro_VY_004	Fibro_VY_004_20130930_1403	B11	7	Int3	61.0634080685749	21050.1558005753	FCCP
20130930_1403	Fibro_VY_004	Fibro_VY_004_20130930_1403	B11	8	Int3	52.6371093300366	21050.1558005753	FCCP
20130930_1403	Fibro_VY_004	Fibro_VY_004_20130930_1403	B11	9	Int3	50.7512680155164	21050.1558005753	FCCP
20130930_1403	Fibro_VY_004	Fibro_VY_004_20130930_1403	B11	10	Int4	4.63909536313939	21050.1558005753	ROTENONE
20130930_1403	Fibro_VY_004	Fibro_VY_004_20130930_1403	B11	11	Int4	2.78962228211398	21050.1558005753	ROTENONE
20130930_1403	Fibro_VY_004	Fibro_VY_004_20130930_1403	B11	12	Int4	2.96292181346547	21050.1558005753	ROTENONE
20130930_1403	Fibro_VY_004	Fibro_VY_004_20130930_1403	B12	1	Int1	21.9002632212516	19220.098274209	Initial
20130930_1403	Fibro_VY_004	Fibro_VY_004_20130930_1403	B12	2	Int1	21.2902263131173	19220.098274209	Initial
20130930_1403	Fibro_VY_004	Fibro_VY_004_20130930_1403	B12	3	Int1	20.3362625401396	19220.098274209	Initial
20130930_1403	Fibro_VY_004	Fibro_VY_004_20130930_1403	B12	4	Int2	7.07815343230263	19220.098274209	OLIGOMYCIN
20130930_1403	Fibro_VY_004	Fibro_VY_004_20130930_1403	B12	5	Int2	5.81155438286035	19220.098274209	OLIGOMYCIN
20130930_1403	Fibro_VY_004	Fibro_VY_004_20130930_1403	B12	6	Int2	5.67607908055999	19220.098274209	OLIGOMYCIN
20130930_1403	Fibro_VY_004	Fibro_VY_004_20130930_1403	B12	7	Int3	44.5601099960152	19220.098274209	FCCP
20130930_1403	Fibro_VY_004	Fibro_VY_004_20130930_1403	B12	8	Int3	40.5343930019369	19220.098274209	FCCP
20130930_1403	Fibro_VY_004	Fibro_VY_004_20130930_1403	B12	9	Int3	37.6275212946619	19220.098274209	FCCP
20130930_1403	Fibro_VY_004	Fibro_VY_004_20130930_1403	B12	10	Int4	2.50196130087773	19220.098274209	ROTENONE
20130930_1403	Fibro_VY_004	Fibro_VY_004_20130930_1403	B12	11	Int4	3.89775799111638	19220.098274209	ROTENONE
20130930_1403	Fibro_VY_004	Fibro_VY_004_20130930_1403	B12	12	Int4	4.13686250765948	19220.098274209	ROTENONE
20130930_1403	NHDF	NHDF_20130930_1403	C1	1	Int1	48.2387734875973	21835.1510067114	Initial
20130930_1403	NHDF	NHDF_20130930_1403	C1	2	Int1	46.5005692957023	21835.1510067114	Initial
20130930_1403	NHDF	NHDF_20130930_1403	C1	3	Int1	47.0913179530834	21835.1510067114	Initial
20130930_1403	NHDF	NHDF_20130930_1403	C1	4	Int2	15.7220154163337	21835.1510067114	OLIGOMYCIN
20130930_1403	NHDF	NHDF_20130930_1403	C1	5	Int2	14.8582038059283	21835.1510067114	OLIGOMYCIN
20130930_1403	NHDF	NHDF_20130930_1403	C1	6	Int2	14.9519553124541	21835.1510067114	OLIGOMYCIN
20130930_1403	NHDF	NHDF_20130930_1403	C1	7	Int3	61.40252757425	21835.1510067114	FCCP
20130930_1403	NHDF	NHDF_20130930_1403	C1	8	Int3	52.0997820302632	21835.1510067114	FCCP
20130930_1403	NHDF	NHDF_20130930_1403	C1	9	Int3	54.1224341595495	21835.1510067114	FCCP
20130930_1403	NHDF	NHDF_20130930_1403	C1	10	Int4	11.361453500797	21835.1510067114	ROTENONE
20130930_1403	NHDF	NHDF_20130930_1403	C1	11	Int4	11.6372607810516	21835.1510067114	ROTENONE
20130930_1403	NHDF	NHDF_20130930_1403	C1	12	Int4	12.3594010275953	21835.1510067114	ROTENONE
20130930_1403	NHDF	NHDF_20130930_1403	C2	1	Int1	57.6779336015796	20272.3513902205	Initial
20130930_1403	NHDF	NHDF_20130930_1403	C2	2	Int1	45.1195002957238	20272.3513902205	Initial
20130930_1403	NHDF	NHDF_20130930_1403	C2	3	Int1	41.7597381355855	20272.3513902205	Initial
20130930_1403	NHDF	NHDF_20130930_1403	C2	4	Int2	9.04589879588479	20272.3513902205	OLIGOMYCIN
20130930_1403	NHDF	NHDF_20130930_1403	C2	5	Int2	9.40212655412351	20272.3513902205	OLIGOMYCIN
20130930_1403	NHDF	NHDF_20130930_1403	C2	6	Int2	8.76946528041207	20272.3513902205	OLIGOMYCIN
20130930_1403	NHDF	NHDF_20130930_1403	C2	7	Int3	87.1595823797084	20272.3513902205	FCCP
20130930_1403	NHDF	NHDF_20130930_1403	C2	8	Int3	71.1151201798015	20272.3513902205	FCCP
20130930_1403	NHDF	NHDF_20130930_1403	C2	9	Int3	66.0073563018103	20272.3513902205	FCCP
20130930_1403	NHDF	NHDF_20130930_1403	C2	10	Int4	4.63916180342917	20272.3513902205	ROTENONE
20130930_1403	NHDF	NHDF_20130930_1403	C2	11	Int4	4.43450056846243	20272.3513902205	ROTENONE
20130930_1403	NHDF	NHDF_20130930_1403	C2	12	Int4	3.17857691231922	20272.3513902205	ROTENONE
20130930_1403	NHDF	NHDF_20130930_1403	C3	1	Int1	45.9897688246863	22961.709012464	Initial
20130930_1403	NHDF	NHDF_20130930_1403	C3	2	Int1	42.0485487223274	22961.709012464	Initial
20130930_1403	NHDF	NHDF_20130930_1403	C3	3	Int1	41.9529475510546	22961.709012464	Initial
20130930_1403	NHDF	NHDF_20130930_1403	C3	4	Int2	10.8496198693278	22961.709012464	OLIGOMYCIN
20130930_1403	NHDF	NHDF_20130930_1403	C3	5	Int2	9.30653365456351	22961.709012464	OLIGOMYCIN
20130930_1403	NHDF	NHDF_20130930_1403	C3	6	Int2	9.97541103974006	22961.709012464	OLIGOMYCIN
20130930_1403	NHDF	NHDF_20130930_1403	C3	7	Int3	85.60918592748	22961.709012464	FCCP
20130930_1403	NHDF	NHDF_20130930_1403	C3	8	Int3	68.2405865867509	22961.709012464	FCCP
20130930_1403	NHDF	NHDF_20130930_1403	C3	9	Int3	63.0784107302933	22961.709012464	FCCP
20130930_1403	NHDF	NHDF_20130930_1403	C3	10	Int4	6.50384824478857	22961.709012464	ROTENONE
20130930_1403	NHDF	NHDF_20130930_1403	C3	11	Int4	6.60532410660866	22961.709012464	ROTENONE
20130930_1403	NHDF	NHDF_20130930_1403	C3	12	Int4	6.25515030322682	22961.709012464	ROTENONE
20130930_1403	Fibro_VY_033	Fibro_VY_033_20130930_1403	C4	1	Int1	17.8190398587063	17040.0886864813	Initial
20130930_1403	Fibro_VY_033	Fibro_VY_033_20130930_1403	C4	2	Int1	16.3624338938016	17040.0886864813	Initial
20130930_1403	Fibro_VY_033	Fibro_VY_033_20130930_1403	C4	3	Int1	15.6849540906583	17040.0886864813	Initial
20130930_1403	Fibro_VY_033	Fibro_VY_033_20130930_1403	C4	4	Int2	10.8367049679235	17040.0886864813	OLIGOMYCIN
20130930_1403	Fibro_VY_033	Fibro_VY_033_20130930_1403	C4	5	Int2	11.0296875649693	17040.0886864813	OLIGOMYCIN
20130930_1403	Fibro_VY_033	Fibro_VY_033_20130930_1403	C4	6	Int2	10.6344517528292	17040.0886864813	OLIGOMYCIN
20130930_1403	Fibro_VY_033	Fibro_VY_033_20130930_1403	C4	7	Int3	35.6503559826676	17040.0886864813	FCCP
20130930_1403	Fibro_VY_033	Fibro_VY_033_20130930_1403	C4	8	Int3	32.3135032825747	17040.0886864813	FCCP
20130930_1403	Fibro_VY_033	Fibro_VY_033_20130930_1403	C4	9	Int3	29.1939739543202	17040.0886864813	FCCP
20130930_1403	Fibro_VY_033	Fibro_VY_033_20130930_1403	C4	10	Int4	7.82317713272006	17040.0886864813	ROTENONE
20130930_1403	Fibro_VY_033	Fibro_VY_033_20130930_1403	C4	11	Int4	7.92052834073425	17040.0886864813	ROTENONE
20130930_1403	Fibro_VY_033	Fibro_VY_033_20130930_1403	C4	12	Int4	8.41565891215756	17040.0886864813	ROTENONE
20130930_1403	Fibro_VY_033	Fibro_VY_033_20130930_1403	C5	1	Int1	15.4354159820059	15244.7866730585	Initial
20130930_1403	Fibro_VY_033	Fibro_VY_033_20130930_1403	C5	2	Int1	17.486047004368	15244.7866730585	Initial
20130930_1403	Fibro_VY_033	Fibro_VY_033_20130930_1403	C5	3	Int1	15.6339014930847	15244.7866730585	Initial
20130930_1403	Fibro_VY_033	Fibro_VY_033_20130930_1403	C5	4	Int2	11.5541868986294	15244.7866730585	OLIGOMYCIN
20130930_1403	Fibro_VY_033	Fibro_VY_033_20130930_1403	C5	5	Int2	10.2101820717037	15244.7866730585	OLIGOMYCIN
20130930_1403	Fibro_VY_033	Fibro_VY_033_20130930_1403	C5	6	Int2	10.2709766657734	15244.7866730585	OLIGOMYCIN
20130930_1403	Fibro_VY_033	Fibro_VY_033_20130930_1403	C5	7	Int3	33.9168857053713	15244.7866730585	FCCP
20130930_1403	Fibro_VY_033	Fibro_VY_033_20130930_1403	C5	8	Int3	30.1033907732853	15244.7866730585	FCCP
20130930_1403	Fibro_VY_033	Fibro_VY_033_20130930_1403	C5	9	Int3	27.8110410510223	15244.7866730585	FCCP
20130930_1403	Fibro_VY_033	Fibro_VY_033_20130930_1403	C5	10	Int4	8.14769384892747	15244.7866730585	ROTENONE
20130930_1403	Fibro_VY_033	Fibro_VY_033_20130930_1403	C5	11	Int4	8.30205175636317	15244.7866730585	ROTENONE
20130930_1403	Fibro_VY_033	Fibro_VY_033_20130930_1403	C5	12	Int4	7.83555099894582	15244.7866730585	ROTENONE
20130930_1403	Fibro_VY_026	Fibro_VY_026_20130930_1403	C8	1	Int1	25.2705626353825	21207.1548418025	Initial
20130930_1403	Fibro_VY_026	Fibro_VY_026_20130930_1403	C8	2	Int1	26.2310125511336	21207.1548418025	Initial
20130930_1403	Fibro_VY_026	Fibro_VY_026_20130930_1403	C8	3	Int1	24.3855300419323	21207.1548418025	Initial
20130930_1403	Fibro_VY_026	Fibro_VY_026_20130930_1403	C8	4	Int2	15.2699193029661	21207.1548418025	OLIGOMYCIN
20130930_1403	Fibro_VY_026	Fibro_VY_026_20130930_1403	C8	5	Int2	14.7327331056498	21207.1548418025	OLIGOMYCIN
20130930_1403	Fibro_VY_026	Fibro_VY_026_20130930_1403	C8	6	Int2	14.1279969036912	21207.1548418025	OLIGOMYCIN
20130930_1403	Fibro_VY_026	Fibro_VY_026_20130930_1403	C8	7	Int3	24.9447364168176	21207.1548418025	FCCP
20130930_1403	Fibro_VY_026	Fibro_VY_026_20130930_1403	C8	8	Int3	26.3912576242464	21207.1548418025	FCCP
20130930_1403	Fibro_VY_026	Fibro_VY_026_20130930_1403	C8	9	Int3	25.9950751667176	21207.1548418025	FCCP
20130930_1403	Fibro_VY_026	Fibro_VY_026_20130930_1403	C8	10	Int4	8.5274692214646	21207.1548418025	ROTENONE
20130930_1403	Fibro_VY_026	Fibro_VY_026_20130930_1403	C8	11	Int4	10.7286813881407	21207.1548418025	ROTENONE
20130930_1403	Fibro_VY_026	Fibro_VY_026_20130930_1403	C8	12	Int4	9.66178907524225	21207.1548418025	ROTENONE
20130930_1403	Fibro_VY_004	Fibro_VY_004_20130930_1403	C10	1	Int1	35.5147302237592	24280.0215723873	Initial
20130930_1403	Fibro_VY_004	Fibro_VY_004_20130930_1403	C10	2	Int1	31.1519831485647	24280.0215723873	Initial
20130930_1403	Fibro_VY_004	Fibro_VY_004_20130930_1403	C10	3	Int1	28.8611924485358	24280.0215723873	Initial
20130930_1403	Fibro_VY_004	Fibro_VY_004_20130930_1403	C10	4	Int2	13.5420156443497	24280.0215723873	OLIGOMYCIN
20130930_1403	Fibro_VY_004	Fibro_VY_004_20130930_1403	C10	5	Int2	10.0249345602267	24280.0215723873	OLIGOMYCIN
20130930_1403	Fibro_VY_004	Fibro_VY_004_20130930_1403	C10	6	Int2	10.5770099590835	24280.0215723873	OLIGOMYCIN
20130930_1403	Fibro_VY_004	Fibro_VY_004_20130930_1403	C10	7	Int3	52.9290464632396	24280.0215723873	FCCP
20130930_1403	Fibro_VY_004	Fibro_VY_004_20130930_1403	C10	8	Int3	50.6356292826864	24280.0215723873	FCCP
20130930_1403	Fibro_VY_004	Fibro_VY_004_20130930_1403	C10	9	Int3	47.9818737037785	24280.0215723873	FCCP
20130930_1403	Fibro_VY_004	Fibro_VY_004_20130930_1403	C10	10	Int4	9.79752930546594	24280.0215723873	ROTENONE
20130930_1403	Fibro_VY_004	Fibro_VY_004_20130930_1403	C10	11	Int4	7.47663329824205	24280.0215723873	ROTENONE
20130930_1403	Fibro_VY_004	Fibro_VY_004_20130930_1403	C10	12	Int4	7.52045587966275	24280.0215723873	ROTENONE
20130930_1403	Fibro_VY_004	Fibro_VY_004_20130930_1403	C11	1	Int1	31.8921952835721	21772.8307766059	Initial
20130930_1403	Fibro_VY_004	Fibro_VY_004_20130930_1403	C11	2	Int1	31.0001549317654	21772.8307766059	Initial
20130930_1403	Fibro_VY_004	Fibro_VY_004_20130930_1403	C11	3	Int1	30.0096995577656	21772.8307766059	Initial
20130930_1403	Fibro_VY_004	Fibro_VY_004_20130930_1403	C11	4	Int2	9.24628242588083	21772.8307766059	OLIGOMYCIN
20130930_1403	Fibro_VY_004	Fibro_VY_004_20130930_1403	C11	5	Int2	8.7365897842299	21772.8307766059	OLIGOMYCIN
20130930_1403	Fibro_VY_004	Fibro_VY_004_20130930_1403	C11	6	Int2	7.48129632107376	21772.8307766059	OLIGOMYCIN
20130930_1403	Fibro_VY_004	Fibro_VY_004_20130930_1403	C11	7	Int3	60.8525177042532	21772.8307766059	FCCP
20130930_1403	Fibro_VY_004	Fibro_VY_004_20130930_1403	C11	8	Int3	56.2515215649937	21772.8307766059	FCCP
20130930_1403	Fibro_VY_004	Fibro_VY_004_20130930_1403	C11	9	Int3	54.9144254295726	21772.8307766059	FCCP
20130930_1403	Fibro_VY_004	Fibro_VY_004_20130930_1403	C11	10	Int4	5.65195603695862	21772.8307766059	ROTENONE
20130930_1403	Fibro_VY_004	Fibro_VY_004_20130930_1403	C11	11	Int4	4.81656231598254	21772.8307766059	ROTENONE
20130930_1403	Fibro_VY_004	Fibro_VY_004_20130930_1403	C11	12	Int4	4.04478853687128	21772.8307766059	ROTENONE
20130930_1403	NHDF	NHDF_20130930_1403	D1	1	Int1	44.1571862211211	17572.2075743049	Initial
20130930_1403	NHDF	NHDF_20130930_1403	D1	2	Int1	40.2112766721501	17572.2075743049	Initial
20130930_1403	NHDF	NHDF_20130930_1403	D1	3	Int1	17.8327436497188	17572.2075743049	Initial
20130930_1403	NHDF	NHDF_20130930_1403	D1	4	Int2	8.94517071091411	17572.2075743049	OLIGOMYCIN
20130930_1403	NHDF	NHDF_20130930_1403	D1	5	Int2	11.8503312696831	17572.2075743049	OLIGOMYCIN
20130930_1403	NHDF	NHDF_20130930_1403	D1	6	Int2	6.06517466780768	17572.2075743049	OLIGOMYCIN
20130930_1403	NHDF	NHDF_20130930_1403	D1	7	Int3	70.3752267254504	17572.2075743049	FCCP
20130930_1403	NHDF	NHDF_20130930_1403	D1	8	Int3	56.1066014767711	17572.2075743049	FCCP
20130930_1403	NHDF	NHDF_20130930_1403	D1	9	Int3	53.8218180815235	17572.2075743049	FCCP
20130930_1403	NHDF	NHDF_20130930_1403	D1	10	Int4	3.44111007255839	17572.2075743049	ROTENONE
20130930_1403	NHDF	NHDF_20130930_1403	D1	11	Int4	3.48154541762595	17572.2075743049	ROTENONE
20130930_1403	NHDF	NHDF_20130930_1403	D1	12	Int4	2.19141614719744	17572.2075743049	ROTENONE
20130930_1403	NHDF	NHDF_20130930_1403	D2	1	Int1	57.4029207977877	17737.5958772771	Initial
20130930_1403	NHDF	NHDF_20130930_1403	D2	2	Int1	53.1810366282256	17737.5958772771	Initial
20130930_1403	NHDF	NHDF_20130930_1403	D2	3	Int1	50.5349393931586	17737.5958772771	Initial
20130930_1403	NHDF	NHDF_20130930_1403	D2	4	Int2	13.2638023165109	17737.5958772771	OLIGOMYCIN
20130930_1403	NHDF	NHDF_20130930_1403	D2	5	Int2	11.6888379768152	17737.5958772771	OLIGOMYCIN
20130930_1403	NHDF	NHDF_20130930_1403	D2	6	Int2	11.0515355563346	17737.5958772771	OLIGOMYCIN
20130930_1403	NHDF	NHDF_20130930_1403	D2	7	Int3	103.46506694103	17737.5958772771	FCCP
20130930_1403	NHDF	NHDF_20130930_1403	D2	8	Int3	82.8588202411783	17737.5958772771	FCCP
20130930_1403	NHDF	NHDF_20130930_1403	D2	9	Int3	78.889609566229	17737.5958772771	FCCP
20130930_1403	NHDF	NHDF_20130930_1403	D2	10	Int4	7.44330159610885	17737.5958772771	ROTENONE
20130930_1403	NHDF	NHDF_20130930_1403	D2	11	Int4	8.21432917094638	17737.5958772771	ROTENONE
20130930_1403	NHDF	NHDF_20130930_1403	D2	12	Int4	8.39224590147803	17737.5958772771	ROTENONE
20130930_1403	NHDF	NHDF_20130930_1403	D3	1	Int1	52.1283640519935	22873.0225311601	Initial
20130930_1403	NHDF	NHDF_20130930_1403	D3	2	Int1	50.1569471761755	22873.0225311601	Initial
20130930_1403	NHDF	NHDF_20130930_1403	D3	3	Int1	49.4783644188303	22873.0225311601	Initial
20130930_1403	NHDF	NHDF_20130930_1403	D3	4	Int2	14.873861136608	22873.0225311601	OLIGOMYCIN
20130930_1403	NHDF	NHDF_20130930_1403	D3	5	Int2	13.7802100950852	22873.0225311601	OLIGOMYCIN
20130930_1403	NHDF	NHDF_20130930_1403	D3	6	Int2	14.1792956821529	22873.0225311601	OLIGOMYCIN
20130930_1403	NHDF	NHDF_20130930_1403	D3	7	Int3	100.935311549395	22873.0225311601	FCCP
20130930_1403	NHDF	NHDF_20130930_1403	D3	8	Int3	88.1400346426767	22873.0225311601	FCCP
20130930_1403	NHDF	NHDF_20130930_1403	D3	9	Int3	83.9133638054725	22873.0225311601	FCCP
20130930_1403	NHDF	NHDF_20130930_1403	D3	10	Int4	10.5039906689606	22873.0225311601	ROTENONE
20130930_1403	NHDF	NHDF_20130930_1403	D3	11	Int4	11.5235461235157	22873.0225311601	ROTENONE
20130930_1403	NHDF	NHDF_20130930_1403	D3	12	Int4	10.7481877395789	22873.0225311601	ROTENONE
20130930_1403	Fibro_VY_033	Fibro_VY_033_20130930_1403	D4	1	Int1	12.8504285005857	15005.0934803452	Initial
20130930_1403	Fibro_VY_033	Fibro_VY_033_20130930_1403	D4	2	Int1	12.6033930493739	15005.0934803452	Initial
20130930_1403	Fibro_VY_033	Fibro_VY_033_20130930_1403	D4	3	Int1	12.6646476606776	15005.0934803452	Initial
20130930_1403	Fibro_VY_033	Fibro_VY_033_20130930_1403	D4	4	Int2	9.16190961988078	15005.0934803452	OLIGOMYCIN
20130930_1403	Fibro_VY_033	Fibro_VY_033_20130930_1403	D4	5	Int2	8.24825374885724	15005.0934803452	OLIGOMYCIN
20130930_1403	Fibro_VY_033	Fibro_VY_033_20130930_1403	D4	6	Int2	8.99026324010946	15005.0934803452	OLIGOMYCIN
20130930_1403	Fibro_VY_033	Fibro_VY_033_20130930_1403	D4	7	Int3	35.2808626727633	15005.0934803452	FCCP
20130930_1403	Fibro_VY_033	Fibro_VY_033_20130930_1403	D4	8	Int3	31.9459114628267	15005.0934803452	FCCP
20130930_1403	Fibro_VY_033	Fibro_VY_033_20130930_1403	D4	9	Int3	28.8303822194441	15005.0934803452	FCCP
20130930_1403	Fibro_VY_033	Fibro_VY_033_20130930_1403	D4	10	Int4	5.59246110819697	15005.0934803452	ROTENONE
20130930_1403	Fibro_VY_033	Fibro_VY_033_20130930_1403	D4	11	Int4	4.78510373378541	15005.0934803452	ROTENONE
20130930_1403	Fibro_VY_033	Fibro_VY_033_20130930_1403	D4	12	Int4	4.79083107655624	15005.0934803452	ROTENONE
20130930_1403	Fibro_VY_033	Fibro_VY_033_20130930_1403	D5	1	Int1	10.4980097033135	13895.3139980825	Initial
20130930_1403	Fibro_VY_033	Fibro_VY_033_20130930_1403	D5	2	Int1	10.7609494108024	13895.3139980825	Initial
20130930_1403	Fibro_VY_033	Fibro_VY_033_20130930_1403	D5	3	Int1	10.2845066088932	13895.3139980825	Initial
20130930_1403	Fibro_VY_033	Fibro_VY_033_20130930_1403	D5	4	Int2	5.71381003656722	13895.3139980825	OLIGOMYCIN
20130930_1403	Fibro_VY_033	Fibro_VY_033_20130930_1403	D5	5	Int2	5.81674281261164	13895.3139980825	OLIGOMYCIN
20130930_1403	Fibro_VY_033	Fibro_VY_033_20130930_1403	D5	6	Int2	5.48030112528362	13895.3139980825	OLIGOMYCIN
20130930_1403	Fibro_VY_033	Fibro_VY_033_20130930_1403	D5	7	Int3	25.8165098686205	13895.3139980825	FCCP
20130930_1403	Fibro_VY_033	Fibro_VY_033_20130930_1403	D5	8	Int3	22.2730629989556	13895.3139980825	FCCP
20130930_1403	Fibro_VY_033	Fibro_VY_033_20130930_1403	D5	9	Int3	21.2937032034066	13895.3139980825	FCCP
20130930_1403	Fibro_VY_033	Fibro_VY_033_20130930_1403	D5	10	Int4	2.46852311210131	13895.3139980825	ROTENONE
20130930_1403	Fibro_VY_033	Fibro_VY_033_20130930_1403	D5	11	Int4	3.35593058883092	13895.3139980825	ROTENONE
20130930_1403	Fibro_VY_033	Fibro_VY_033_20130930_1403	D5	12	Int4	3.34244423473038	13895.3139980825	ROTENONE
20130930_1403	Fibro_VY_033	Fibro_VY_033_20130930_1403	D6	1	Int1	13.1010419141148	15519.2353787152	Initial
20130930_1403	Fibro_VY_033	Fibro_VY_033_20130930_1403	D6	2	Int1	10.6715989128056	15519.2353787152	Initial
20130930_1403	Fibro_VY_033	Fibro_VY_033_20130930_1403	D6	3	Int1	10.7296710104175	15519.2353787152	Initial
20130930_1403	Fibro_VY_033	Fibro_VY_033_20130930_1403	D6	4	Int2	7.65586690096094	15519.2353787152	OLIGOMYCIN
20130930_1403	Fibro_VY_033	Fibro_VY_033_20130930_1403	D6	5	Int2	7.4023955871603	15519.2353787152	OLIGOMYCIN
20130930_1403	Fibro_VY_033	Fibro_VY_033_20130930_1403	D6	6	Int2	5.67818890088258	15519.2353787152	OLIGOMYCIN
20130930_1403	Fibro_VY_033	Fibro_VY_033_20130930_1403	D6	7	Int3	33.4171860163557	15519.2353787152	FCCP
20130930_1403	Fibro_VY_033	Fibro_VY_033_20130930_1403	D6	8	Int3	29.6508084072338	15519.2353787152	FCCP
20130930_1403	Fibro_VY_033	Fibro_VY_033_20130930_1403	D6	9	Int3	26.2598169388927	15519.2353787152	FCCP
20130930_1403	Fibro_VY_033	Fibro_VY_033_20130930_1403	D6	10	Int4	4.14089855113265	15519.2353787152	ROTENONE
20130930_1403	Fibro_VY_033	Fibro_VY_033_20130930_1403	D6	11	Int4	4.75289004548613	15519.2353787152	ROTENONE
20130930_1403	Fibro_VY_033	Fibro_VY_033_20130930_1403	D6	12	Int4	3.8076031133554	15519.2353787152	ROTENONE
20130930_1403	Fibro_VY_026	Fibro_VY_026_20130930_1403	D7	1	Int1	20.2018565324131	22060.4626078619	Initial
20130930_1403	Fibro_VY_026	Fibro_VY_026_20130930_1403	D7	2	Int1	16.6184234079853	22060.4626078619	Initial
20130930_1403	Fibro_VY_026	Fibro_VY_026_20130930_1403	D7	3	Int1	16.8089307810991	22060.4626078619	Initial
20130930_1403	Fibro_VY_026	Fibro_VY_026_20130930_1403	D7	4	Int2	7.60695411558384	22060.4626078619	OLIGOMYCIN
20130930_1403	Fibro_VY_026	Fibro_VY_026_20130930_1403	D7	5	Int2	7.58550546599218	22060.4626078619	OLIGOMYCIN
20130930_1403	Fibro_VY_026	Fibro_VY_026_20130930_1403	D7	6	Int2	6.23260638358148	22060.4626078619	OLIGOMYCIN
20130930_1403	Fibro_VY_026	Fibro_VY_026_20130930_1403	D7	7	Int3	20.8263986756713	22060.4626078619	FCCP
20130930_1403	Fibro_VY_026	Fibro_VY_026_20130930_1403	D7	8	Int3	19.0035497982338	22060.4626078619	FCCP
20130930_1403	Fibro_VY_026	Fibro_VY_026_20130930_1403	D7	9	Int3	18.8670298178581	22060.4626078619	FCCP
20130930_1403	Fibro_VY_026	Fibro_VY_026_20130930_1403	D7	10	Int4	3.84554172410004	22060.4626078619	ROTENONE
20130930_1403	Fibro_VY_026	Fibro_VY_026_20130930_1403	D7	11	Int4	4.35559699541242	22060.4626078619	ROTENONE
20130930_1403	Fibro_VY_026	Fibro_VY_026_20130930_1403	D7	12	Int4	3.38631810103041	22060.4626078619	ROTENONE
20130930_1403	Fibro_VY_026	Fibro_VY_026_20130930_1403	D8	1	Int1	32.9500648516621	20478.487535954	Initial
20130930_1403	Fibro_VY_026	Fibro_VY_026_20130930_1403	D8	2	Int1	26.6616715652161	20478.487535954	Initial
20130930_1403	Fibro_VY_026	Fibro_VY_026_20130930_1403	D8	3	Int1	25.2444270566964	20478.487535954	Initial
20130930_1403	Fibro_VY_026	Fibro_VY_026_20130930_1403	D8	4	Int2	15.1798080645536	20478.487535954	OLIGOMYCIN
20130930_1403	Fibro_VY_026	Fibro_VY_026_20130930_1403	D8	5	Int2	13.2537124673338	20478.487535954	OLIGOMYCIN
20130930_1403	Fibro_VY_026	Fibro_VY_026_20130930_1403	D8	6	Int2	11.4215266770959	20478.487535954	OLIGOMYCIN
20130930_1403	Fibro_VY_026	Fibro_VY_026_20130930_1403	D8	7	Int3	28.824356898396	20478.487535954	FCCP
20130930_1403	Fibro_VY_026	Fibro_VY_026_20130930_1403	D8	8	Int3	27.1655986659999	20478.487535954	FCCP
20130930_1403	Fibro_VY_026	Fibro_VY_026_20130930_1403	D8	9	Int3	27.4620423677577	20478.487535954	FCCP
20130930_1403	Fibro_VY_026	Fibro_VY_026_20130930_1403	D8	10	Int4	7.09115343882835	20478.487535954	ROTENONE
20130930_1403	Fibro_VY_026	Fibro_VY_026_20130930_1403	D8	11	Int4	6.90794434131822	20478.487535954	ROTENONE
20130930_1403	Fibro_VY_026	Fibro_VY_026_20130930_1403	D8	12	Int4	5.36301797968571	20478.487535954	ROTENONE
20130930_1403	Fibro_VY_026	Fibro_VY_026_20130930_1403	D9	1	Int1	18.6932882503205	24117.0302013423	Initial
20130930_1403	Fibro_VY_026	Fibro_VY_026_20130930_1403	D9	2	Int1	17.6609035330921	24117.0302013423	Initial
20130930_1403	Fibro_VY_026	Fibro_VY_026_20130930_1403	D9	3	Int1	16.5490539185098	24117.0302013423	Initial
20130930_1403	Fibro_VY_026	Fibro_VY_026_20130930_1403	D9	4	Int2	10.7634500358977	24117.0302013423	OLIGOMYCIN
20130930_1403	Fibro_VY_026	Fibro_VY_026_20130930_1403	D9	5	Int2	9.02509280919811	24117.0302013423	OLIGOMYCIN
20130930_1403	Fibro_VY_026	Fibro_VY_026_20130930_1403	D9	6	Int2	8.43138222007998	24117.0302013423	OLIGOMYCIN
20130930_1403	Fibro_VY_026	Fibro_VY_026_20130930_1403	D9	7	Int3	19.8316813066676	24117.0302013423	FCCP
20130930_1403	Fibro_VY_026	Fibro_VY_026_20130930_1403	D9	8	Int3	20.4797107389305	24117.0302013423	FCCP
20130930_1403	Fibro_VY_026	Fibro_VY_026_20130930_1403	D9	9	Int3	19.9377201841181	24117.0302013423	FCCP
20130930_1403	Fibro_VY_026	Fibro_VY_026_20130930_1403	D9	10	Int4	6.17040093434848	24117.0302013423	ROTENONE
20130930_1403	Fibro_VY_026	Fibro_VY_026_20130930_1403	D9	11	Int4	6.72274647500887	24117.0302013423	ROTENONE
20130930_1403	Fibro_VY_026	Fibro_VY_026_20130930_1403	D9	12	Int4	5.96534565522778	24117.0302013423	ROTENONE
20130930_1403	Fibro_VY_004	Fibro_VY_004_20130930_1403	D10	1	Int1	46.1751862872457	24344.7387344199	Initial
20130930_1403	Fibro_VY_004	Fibro_VY_004_20130930_1403	D10	2	Int1	51.6002990067505	24344.7387344199	Initial
20130930_1403	Fibro_VY_004	Fibro_VY_004_20130930_1403	D10	3	Int1	43.5604112507526	24344.7387344199	Initial
20130930_1403	Fibro_VY_004	Fibro_VY_004_20130930_1403	D10	4	Int2	29.1352096673019	24344.7387344199	OLIGOMYCIN
20130930_1403	Fibro_VY_004	Fibro_VY_004_20130930_1403	D10	5	Int2	18.5385562653815	24344.7387344199	OLIGOMYCIN
20130930_1403	Fibro_VY_004	Fibro_VY_004_20130930_1403	D10	6	Int2	21.2145048187123	24344.7387344199	OLIGOMYCIN
20130930_1403	Fibro_VY_004	Fibro_VY_004_20130930_1403	D10	7	Int3	83.1690106651111	24344.7387344199	FCCP
20130930_1403	Fibro_VY_004	Fibro_VY_004_20130930_1403	D10	8	Int3	72.9583664790033	24344.7387344199	FCCP
20130930_1403	Fibro_VY_004	Fibro_VY_004_20130930_1403	D10	9	Int3	73.4365205941016	24344.7387344199	FCCP
20130930_1403	Fibro_VY_004	Fibro_VY_004_20130930_1403	D10	10	Int4	21.149309764499	24344.7387344199	ROTENONE
20130930_1403	Fibro_VY_004	Fibro_VY_004_20130930_1403	D10	11	Int4	15.6737035121002	24344.7387344199	ROTENONE
20130930_1403	Fibro_VY_004	Fibro_VY_004_20130930_1403	D10	12	Int4	17.4360980775613	24344.7387344199	ROTENONE
20130930_1403	NHDF	NHDF_20130930_1403	E1	1	Int1	37.7040992108276	26104.0867689358	Initial
20130930_1403	NHDF	NHDF_20130930_1403	E1	2	Int1	23.5448483612217	26104.0867689358	Initial
20130930_1403	NHDF	NHDF_20130930_1403	E1	3	Int1	27.3547427173942	26104.0867689358	Initial
20130930_1403	NHDF	NHDF_20130930_1403	E1	4	Int2	2.41497463911704	26104.0867689358	OLIGOMYCIN
20130930_1403	NHDF	NHDF_20130930_1403	E1	5	Int2	2.50369133458212	26104.0867689358	OLIGOMYCIN
20130930_1403	NHDF	NHDF_20130930_1403	E1	6	Int2	2.20849520966006	26104.0867689358	OLIGOMYCIN
20130930_1403	NHDF	NHDF_20130930_1403	E1	7	Int3	61.3921100602887	26104.0867689358	FCCP
20130930_1403	NHDF	NHDF_20130930_1403	E1	8	Int3	47.0861747036785	26104.0867689358	FCCP
20130930_1403	NHDF	NHDF_20130930_1403	E1	9	Int3	47.4453741226401	26104.0867689358	FCCP
20130930_1403	NHDF	NHDF_20130930_1403	E1	10	Int4	NA	26104.0867689358	ROTENONE
20130930_1403	NHDF	NHDF_20130930_1403	E1	11	Int4	0.925270338804167	26104.0867689358	ROTENONE
20130930_1403	NHDF	NHDF_20130930_1403	E1	12	Int4	0.346602821166898	26104.0867689358	ROTENONE
20130930_1403	NHDF	NHDF_20130930_1403	E2	1	Int1	51.1096937881632	24444.211409396	Initial
20130930_1403	NHDF	NHDF_20130930_1403	E2	2	Int1	50.8475723935804	24444.211409396	Initial
20130930_1403	NHDF	NHDF_20130930_1403	E2	3	Int1	52.0928761088359	24444.211409396	Initial
20130930_1403	NHDF	NHDF_20130930_1403	E2	4	Int2	19.4357198026295	24444.211409396	OLIGOMYCIN
20130930_1403	NHDF	NHDF_20130930_1403	E2	5	Int2	16.8298555791323	24444.211409396	OLIGOMYCIN
20130930_1403	NHDF	NHDF_20130930_1403	E2	6	Int2	16.9657244903423	24444.211409396	OLIGOMYCIN
20130930_1403	NHDF	NHDF_20130930_1403	E2	7	Int3	90.1956128572433	24444.211409396	FCCP
20130930_1403	NHDF	NHDF_20130930_1403	E2	8	Int3	79.8437674778634	24444.211409396	FCCP
20130930_1403	NHDF	NHDF_20130930_1403	E2	9	Int3	76.4865441325516	24444.211409396	FCCP
20130930_1403	NHDF	NHDF_20130930_1403	E2	10	Int4	13.1235513359714	24444.211409396	ROTENONE
20130930_1403	NHDF	NHDF_20130930_1403	E2	11	Int4	15.071686282459	24444.211409396	ROTENONE
20130930_1403	NHDF	NHDF_20130930_1403	E2	12	Int4	14.7484496905503	24444.211409396	ROTENONE
20130930_1403	NHDF	NHDF_20130930_1403	E3	1	Int1	44.2742131745348	23945.6495685523	Initial
20130930_1403	NHDF	NHDF_20130930_1403	E3	2	Int1	42.1511382531949	23945.6495685523	Initial
20130930_1403	NHDF	NHDF_20130930_1403	E3	3	Int1	41.9789160128345	23945.6495685523	Initial
20130930_1403	NHDF	NHDF_20130930_1403	E3	4	Int2	11.7957881842232	23945.6495685523	OLIGOMYCIN
20130930_1403	NHDF	NHDF_20130930_1403	E3	5	Int2	12.0053673375121	23945.6495685523	OLIGOMYCIN
20130930_1403	NHDF	NHDF_20130930_1403	E3	6	Int2	11.168075588415	23945.6495685523	OLIGOMYCIN
20130930_1403	NHDF	NHDF_20130930_1403	E3	7	Int3	84.5261167239464	23945.6495685523	FCCP
20130930_1403	NHDF	NHDF_20130930_1403	E3	8	Int3	67.6266129347019	23945.6495685523	FCCP
20130930_1403	NHDF	NHDF_20130930_1403	E3	9	Int3	63.3353174427511	23945.6495685523	FCCP
20130930_1403	NHDF	NHDF_20130930_1403	E3	10	Int4	6.61945085686521	23945.6495685523	ROTENONE
20130930_1403	NHDF	NHDF_20130930_1403	E3	11	Int4	6.79568831048626	23945.6495685523	ROTENONE
20130930_1403	NHDF	NHDF_20130930_1403	E3	12	Int4	7.18909160731799	23945.6495685523	ROTENONE
20130930_1403	Fibro_VY_033	Fibro_VY_033_20130930_1403	E4	1	Int1	11.8547950835026	17373.2622243528	Initial
20130930_1403	Fibro_VY_033	Fibro_VY_033_20130930_1403	E4	2	Int1	11.136608003743	17373.2622243528	Initial
20130930_1403	Fibro_VY_033	Fibro_VY_033_20130930_1403	E4	3	Int1	11.2546222788245	17373.2622243528	Initial
20130930_1403	Fibro_VY_033	Fibro_VY_033_20130930_1403	E4	4	Int2	5.83997340227512	17373.2622243528	OLIGOMYCIN
20130930_1403	Fibro_VY_033	Fibro_VY_033_20130930_1403	E4	5	Int2	7.03795046631286	17373.2622243528	OLIGOMYCIN
20130930_1403	Fibro_VY_033	Fibro_VY_033_20130930_1403	E4	6	Int2	5.9521083540007	17373.2622243528	OLIGOMYCIN
20130930_1403	Fibro_VY_033	Fibro_VY_033_20130930_1403	E4	7	Int3	30.3044037572447	17373.2622243528	FCCP
20130930_1403	Fibro_VY_033	Fibro_VY_033_20130930_1403	E4	8	Int3	25.3902178008197	17373.2622243528	FCCP
20130930_1403	Fibro_VY_033	Fibro_VY_033_20130930_1403	E4	9	Int3	23.1642506874538	17373.2622243528	FCCP
20130930_1403	Fibro_VY_033	Fibro_VY_033_20130930_1403	E4	10	Int4	3.49592924565626	17373.2622243528	ROTENONE
20130930_1403	Fibro_VY_033	Fibro_VY_033_20130930_1403	E4	11	Int4	4.6218447674055	17373.2622243528	ROTENONE
20130930_1403	Fibro_VY_033	Fibro_VY_033_20130930_1403	E4	12	Int4	2.69178075414827	17373.2622243528	ROTENONE
20130930_1403	Fibro_VY_033	Fibro_VY_033_20130930_1403	E5	1	Int1	10.8228961101923	18620.8652924257	Initial
20130930_1403	Fibro_VY_033	Fibro_VY_033_20130930_1403	E5	2	Int1	14.3296808962928	18620.8652924257	Initial
20130930_1403	Fibro_VY_033	Fibro_VY_033_20130930_1403	E5	3	Int1	12.4976462993821	18620.8652924257	Initial
20130930_1403	Fibro_VY_033	Fibro_VY_033_20130930_1403	E5	4	Int2	6.71215901014008	18620.8652924257	OLIGOMYCIN
20130930_1403	Fibro_VY_033	Fibro_VY_033_20130930_1403	E5	5	Int2	7.08555931568872	18620.8652924257	OLIGOMYCIN
20130930_1403	Fibro_VY_033	Fibro_VY_033_20130930_1403	E5	6	Int2	5.96044823729807	18620.8652924257	OLIGOMYCIN
20130930_1403	Fibro_VY_033	Fibro_VY_033_20130930_1403	E5	7	Int3	30.8381132449821	18620.8652924257	FCCP
20130930_1403	Fibro_VY_033	Fibro_VY_033_20130930_1403	E5	8	Int3	28.0908809252706	18620.8652924257	FCCP
20130930_1403	Fibro_VY_033	Fibro_VY_033_20130930_1403	E5	9	Int3	26.9156327503365	18620.8652924257	FCCP
20130930_1403	Fibro_VY_033	Fibro_VY_033_20130930_1403	E5	10	Int4	3.16079939401804	18620.8652924257	ROTENONE
20130930_1403	Fibro_VY_033	Fibro_VY_033_20130930_1403	E5	11	Int4	3.93765653335385	18620.8652924257	ROTENONE
20130930_1403	Fibro_VY_033	Fibro_VY_033_20130930_1403	E5	12	Int4	3.8888410074813	18620.8652924257	ROTENONE
20130930_1403	Fibro_VY_033	Fibro_VY_033_20130930_1403	E6	1	Int1	14.2665239923123	14984.7195589645	Initial
20130930_1403	Fibro_VY_033	Fibro_VY_033_20130930_1403	E6	2	Int1	7.98138142564672	14984.7195589645	Initial
20130930_1403	Fibro_VY_033	Fibro_VY_033_20130930_1403	E6	3	Int1	9.06490317555766	14984.7195589645	Initial
20130930_1403	Fibro_VY_033	Fibro_VY_033_20130930_1403	E6	4	Int2	5.92319480674921	14984.7195589645	OLIGOMYCIN
20130930_1403	Fibro_VY_033	Fibro_VY_033_20130930_1403	E6	5	Int2	4.61599842666698	14984.7195589645	OLIGOMYCIN
20130930_1403	Fibro_VY_033	Fibro_VY_033_20130930_1403	E6	6	Int2	5.08553567172659	14984.7195589645	OLIGOMYCIN
20130930_1403	Fibro_VY_033	Fibro_VY_033_20130930_1403	E6	7	Int3	30.0384089683919	14984.7195589645	FCCP
20130930_1403	Fibro_VY_033	Fibro_VY_033_20130930_1403	E6	8	Int3	24.0319407629458	14984.7195589645	FCCP
20130930_1403	Fibro_VY_033	Fibro_VY_033_20130930_1403	E6	9	Int3	21.8671742364583	14984.7195589645	FCCP
20130930_1403	Fibro_VY_033	Fibro_VY_033_20130930_1403	E6	10	Int4	4.64224044920053	14984.7195589645	ROTENONE
20130930_1403	Fibro_VY_033	Fibro_VY_033_20130930_1403	E6	11	Int4	3.03297354238865	14984.7195589645	ROTENONE
20130930_1403	Fibro_VY_033	Fibro_VY_033_20130930_1403	E6	12	Int4	3.62391243144554	14984.7195589645	ROTENONE
20130930_1403	Fibro_VY_026	Fibro_VY_026_20130930_1403	E8	1	Int1	25.9793958268143	23481.843240652	Initial
20130930_1403	Fibro_VY_026	Fibro_VY_026_20130930_1403	E8	2	Int1	29.7326056842937	23481.843240652	Initial
20130930_1403	Fibro_VY_026	Fibro_VY_026_20130930_1403	E8	3	Int1	27.1591659460081	23481.843240652	Initial
20130930_1403	Fibro_VY_026	Fibro_VY_026_20130930_1403	E8	4	Int2	21.865717542794	23481.843240652	OLIGOMYCIN
20130930_1403	Fibro_VY_026	Fibro_VY_026_20130930_1403	E8	5	Int2	18.954579293601	23481.843240652	OLIGOMYCIN
20130930_1403	Fibro_VY_026	Fibro_VY_026_20130930_1403	E8	6	Int2	17.1749303437496	23481.843240652	OLIGOMYCIN
20130930_1403	Fibro_VY_026	Fibro_VY_026_20130930_1403	E8	7	Int3	31.6214581687011	23481.843240652	FCCP
20130930_1403	Fibro_VY_026	Fibro_VY_026_20130930_1403	E8	8	Int3	30.9571551620647	23481.843240652	FCCP
20130930_1403	Fibro_VY_026	Fibro_VY_026_20130930_1403	E8	9	Int3	29.620950560903	23481.843240652	FCCP
20130930_1403	Fibro_VY_026	Fibro_VY_026_20130930_1403	E8	10	Int4	10.6904774379706	23481.843240652	ROTENONE
20130930_1403	Fibro_VY_026	Fibro_VY_026_20130930_1403	E8	11	Int4	11.5643488903774	23481.843240652	ROTENONE
20130930_1403	Fibro_VY_026	Fibro_VY_026_20130930_1403	E8	12	Int4	9.9028929538436	23481.843240652	ROTENONE
20130930_1403	Fibro_VY_026	Fibro_VY_026_20130930_1403	E9	1	Int1	56.6493156139237	23780.2612655801	Initial
20130930_1403	Fibro_VY_026	Fibro_VY_026_20130930_1403	E9	2	Int1	54.0950000885008	23780.2612655801	Initial
20130930_1403	Fibro_VY_026	Fibro_VY_026_20130930_1403	E9	3	Int1	53.9735794169001	23780.2612655801	Initial
20130930_1403	Fibro_VY_026	Fibro_VY_026_20130930_1403	E9	4	Int2	54.003015311135	23780.2612655801	OLIGOMYCIN
20130930_1403	Fibro_VY_026	Fibro_VY_026_20130930_1403	E9	5	Int2	53.3895275451517	23780.2612655801	OLIGOMYCIN
20130930_1403	Fibro_VY_026	Fibro_VY_026_20130930_1403	E9	6	Int2	53.515300915234	23780.2612655801	OLIGOMYCIN
20130930_1403	Fibro_VY_026	Fibro_VY_026_20130930_1403	E9	7	Int3	55.5109856567028	23780.2612655801	FCCP
20130930_1403	Fibro_VY_026	Fibro_VY_026_20130930_1403	E9	8	Int3	56.1535579207036	23780.2612655801	FCCP
20130930_1403	Fibro_VY_026	Fibro_VY_026_20130930_1403	E9	9	Int3	56.5276885259163	23780.2612655801	FCCP
20130930_1403	Fibro_VY_026	Fibro_VY_026_20130930_1403	E9	10	Int4	53.143861779856	23780.2612655801	ROTENONE
20130930_1403	Fibro_VY_026	Fibro_VY_026_20130930_1403	E9	11	Int4	53.8809693469144	23780.2612655801	ROTENONE
20130930_1403	Fibro_VY_026	Fibro_VY_026_20130930_1403	E9	12	Int4	53.2144735544107	23780.2612655801	ROTENONE
20130930_1403	Fibro_VY_004	Fibro_VY_004_20130930_1403	E10	1	Int1	42.7043013374273	22894.5949185043	Initial
20130930_1403	Fibro_VY_004	Fibro_VY_004_20130930_1403	E10	2	Int1	36.2258906255566	22894.5949185043	Initial
20130930_1403	Fibro_VY_004	Fibro_VY_004_20130930_1403	E10	3	Int1	33.8366820363384	22894.5949185043	Initial
20130930_1403	Fibro_VY_004	Fibro_VY_004_20130930_1403	E10	4	Int2	13.0613859532241	22894.5949185043	OLIGOMYCIN
20130930_1403	Fibro_VY_004	Fibro_VY_004_20130930_1403	E10	5	Int2	13.1395934300489	22894.5949185043	OLIGOMYCIN
20130930_1403	Fibro_VY_004	Fibro_VY_004_20130930_1403	E10	6	Int2	11.9468497822794	22894.5949185043	OLIGOMYCIN
20130930_1403	Fibro_VY_004	Fibro_VY_004_20130930_1403	E10	7	Int3	70.6713041748091	22894.5949185043	FCCP
20130930_1403	Fibro_VY_004	Fibro_VY_004_20130930_1403	E10	8	Int3	68.3915427210867	22894.5949185043	FCCP
20130930_1403	Fibro_VY_004	Fibro_VY_004_20130930_1403	E10	9	Int3	67.7409344044235	22894.5949185043	FCCP
20130930_1403	Fibro_VY_004	Fibro_VY_004_20130930_1403	E10	10	Int4	10.2084890182591	22894.5949185043	ROTENONE
20130930_1403	Fibro_VY_004	Fibro_VY_004_20130930_1403	E10	11	Int4	10.566670851583	22894.5949185043	ROTENONE
20130930_1403	Fibro_VY_004	Fibro_VY_004_20130930_1403	E10	12	Int4	9.37419333997292	22894.5949185043	ROTENONE
20130930_1403	Fibro_VY_004	Fibro_VY_004_20130930_1403	E11	1	Int1	40.9470503352444	23956.4357622244	Initial
20130930_1403	Fibro_VY_004	Fibro_VY_004_20130930_1403	E11	2	Int1	34.9849903575842	23956.4357622244	Initial
20130930_1403	Fibro_VY_004	Fibro_VY_004_20130930_1403	E11	3	Int1	34.9112419829205	23956.4357622244	Initial
20130930_1403	Fibro_VY_004	Fibro_VY_004_20130930_1403	E11	4	Int2	16.7964784083565	23956.4357622244	OLIGOMYCIN
20130930_1403	Fibro_VY_004	Fibro_VY_004_20130930_1403	E11	5	Int2	16.0320649177122	23956.4357622244	OLIGOMYCIN
20130930_1403	Fibro_VY_004	Fibro_VY_004_20130930_1403	E11	6	Int2	16.0325299020331	23956.4357622244	OLIGOMYCIN
20130930_1403	Fibro_VY_004	Fibro_VY_004_20130930_1403	E11	7	Int3	78.239591082775	23956.4357622244	FCCP
20130930_1403	Fibro_VY_004	Fibro_VY_004_20130930_1403	E11	8	Int3	74.1521656266657	23956.4357622244	FCCP
20130930_1403	Fibro_VY_004	Fibro_VY_004_20130930_1403	E11	9	Int3	71.3048809150245	23956.4357622244	FCCP
20130930_1403	Fibro_VY_004	Fibro_VY_004_20130930_1403	E11	10	Int4	11.1798634738231	23956.4357622244	ROTENONE
20130930_1403	Fibro_VY_004	Fibro_VY_004_20130930_1403	E11	11	Int4	12.1049185690661	23956.4357622244	ROTENONE
20130930_1403	Fibro_VY_004	Fibro_VY_004_20130930_1403	E11	12	Int4	11.5406287486606	23956.4357622244	ROTENONE
20130930_1403	Fibro_VY_004	Fibro_VY_004_20130930_1403	E12	1	Int1	23.1383251067655	29277.6246404602	Initial
20130930_1403	Fibro_VY_004	Fibro_VY_004_20130930_1403	E12	2	Int1	21.5863962672194	29277.6246404602	Initial
20130930_1403	Fibro_VY_004	Fibro_VY_004_20130930_1403	E12	3	Int1	20.5885687453166	29277.6246404602	Initial
20130930_1403	Fibro_VY_004	Fibro_VY_004_20130930_1403	E12	4	Int2	6.3504558951756	29277.6246404602	OLIGOMYCIN
20130930_1403	Fibro_VY_004	Fibro_VY_004_20130930_1403	E12	5	Int2	7.14314576949629	29277.6246404602	OLIGOMYCIN
20130930_1403	Fibro_VY_004	Fibro_VY_004_20130930_1403	E12	6	Int2	6.19437062533443	29277.6246404602	OLIGOMYCIN
20130930_1403	Fibro_VY_004	Fibro_VY_004_20130930_1403	E12	7	Int3	40.8537353386708	29277.6246404602	FCCP
20130930_1403	Fibro_VY_004	Fibro_VY_004_20130930_1403	E12	8	Int3	39.3304695787419	29277.6246404602	FCCP
20130930_1403	Fibro_VY_004	Fibro_VY_004_20130930_1403	E12	9	Int3	37.0989899372921	29277.6246404602	FCCP
20130930_1403	Fibro_VY_004	Fibro_VY_004_20130930_1403	E12	10	Int4	3.50006886529893	29277.6246404602	ROTENONE
20130930_1403	Fibro_VY_004	Fibro_VY_004_20130930_1403	E12	11	Int4	4.28982446460664	29277.6246404602	ROTENONE
20130930_1403	Fibro_VY_004	Fibro_VY_004_20130930_1403	E12	12	Int4	4.16498591708674	29277.6246404602	ROTENONE
20130930_1403	NHDF	NHDF_20130930_1403	F1	1	Int1	38.6959578683628	24657.5383509108	Initial
20130930_1403	NHDF	NHDF_20130930_1403	F1	2	Int1	36.3630350059295	24657.5383509108	Initial
20130930_1403	NHDF	NHDF_20130930_1403	F1	3	Int1	35.4337831904172	24657.5383509108	Initial
20130930_1403	NHDF	NHDF_20130930_1403	F1	4	Int2	8.51188190841038	24657.5383509108	OLIGOMYCIN
20130930_1403	NHDF	NHDF_20130930_1403	F1	5	Int2	9.22844716135003	24657.5383509108	OLIGOMYCIN
20130930_1403	NHDF	NHDF_20130930_1403	F1	6	Int2	8.96105993280257	24657.5383509108	OLIGOMYCIN
20130930_1403	NHDF	NHDF_20130930_1403	F1	7	Int3	66.3648793279203	24657.5383509108	FCCP
20130930_1403	NHDF	NHDF_20130930_1403	F1	8	Int3	54.6501013379902	24657.5383509108	FCCP
20130930_1403	NHDF	NHDF_20130930_1403	F1	9	Int3	54.5059310426245	24657.5383509108	FCCP
20130930_1403	NHDF	NHDF_20130930_1403	F1	10	Int4	4.67358773877267	24657.5383509108	ROTENONE
20130930_1403	NHDF	NHDF_20130930_1403	F1	11	Int4	5.71969676018008	24657.5383509108	ROTENONE
20130930_1403	NHDF	NHDF_20130930_1403	F1	12	Int4	5.24229741078315	24657.5383509108	ROTENONE
20130930_1403	NHDF	NHDF_20130930_1403	F2	1	Int1	69.2216707959099	23432.7061361457	Initial
20130930_1403	NHDF	NHDF_20130930_1403	F2	2	Int1	73.4985267224022	23432.7061361457	Initial
20130930_1403	NHDF	NHDF_20130930_1403	F2	4	Int2	NA	23432.7061361457	OLIGOMYCIN
20130930_1403	NHDF	NHDF_20130930_1403	F2	5	Int2	8.01885430909632	23432.7061361457	OLIGOMYCIN
20130930_1403	NHDF	NHDF_20130930_1403	F2	6	Int2	10.4300310587314	23432.7061361457	OLIGOMYCIN
20130930_1403	NHDF	NHDF_20130930_1403	F2	7	Int3	90.5477528362349	23432.7061361457	FCCP
20130930_1403	NHDF	NHDF_20130930_1403	F2	8	Int3	74.3232842090426	23432.7061361457	FCCP
20130930_1403	NHDF	NHDF_20130930_1403	F2	9	Int3	70.615660800377	23432.7061361457	FCCP
20130930_1403	NHDF	NHDF_20130930_1403	F2	10	Int4	6.70221082588669	23432.7061361457	ROTENONE
20130930_1403	NHDF	NHDF_20130930_1403	F2	11	Int4	8.87837241095733	23432.7061361457	ROTENONE
20130930_1403	NHDF	NHDF_20130930_1403	F2	12	Int4	8.71682283132143	23432.7061361457	ROTENONE
20130930_1403	NHDF	NHDF_20130930_1403	F3	1	Int1	42.3610005708401	23849.7722914669	Initial
20130930_1403	NHDF	NHDF_20130930_1403	F3	2	Int1	41.5592658895558	23849.7722914669	Initial
20130930_1403	NHDF	NHDF_20130930_1403	F3	3	Int1	44.8920076828228	23849.7722914669	Initial
20130930_1403	NHDF	NHDF_20130930_1403	F3	4	Int2	16.158650709873	23849.7722914669	OLIGOMYCIN
20130930_1403	NHDF	NHDF_20130930_1403	F3	5	Int2	14.7558116162753	23849.7722914669	OLIGOMYCIN
20130930_1403	NHDF	NHDF_20130930_1403	F3	6	Int2	13.9052266391633	23849.7722914669	OLIGOMYCIN
20130930_1403	NHDF	NHDF_20130930_1403	F3	7	Int3	87.8929250183364	23849.7722914669	FCCP
20130930_1403	NHDF	NHDF_20130930_1403	F3	8	Int3	74.9769562318865	23849.7722914669	FCCP
20130930_1403	NHDF	NHDF_20130930_1403	F3	9	Int3	72.7206834981012	23849.7722914669	FCCP
20130930_1403	NHDF	NHDF_20130930_1403	F3	10	Int4	9.79887337343263	23849.7722914669	ROTENONE
20130930_1403	NHDF	NHDF_20130930_1403	F3	11	Int4	10.0658478832686	23849.7722914669	ROTENONE
20130930_1403	NHDF	NHDF_20130930_1403	F3	12	Int4	10.9542400347493	23849.7722914669	ROTENONE
20130930_1403	Fibro_VY_033	Fibro_VY_033_20130930_1403	F5	1	Int1	13.1725219519508	17203.0800575264	Initial
20130930_1403	Fibro_VY_033	Fibro_VY_033_20130930_1403	F5	2	Int1	10.9125579513684	17203.0800575264	Initial
20130930_1403	Fibro_VY_033	Fibro_VY_033_20130930_1403	F5	3	Int1	11.9014911230719	17203.0800575264	Initial
20130930_1403	Fibro_VY_033	Fibro_VY_033_20130930_1403	F5	4	Int2	8.53940218984382	17203.0800575264	OLIGOMYCIN
20130930_1403	Fibro_VY_033	Fibro_VY_033_20130930_1403	F5	5	Int2	7.68412991096283	17203.0800575264	OLIGOMYCIN
20130930_1403	Fibro_VY_033	Fibro_VY_033_20130930_1403	F5	6	Int2	6.50540711615261	17203.0800575264	OLIGOMYCIN
20130930_1403	Fibro_VY_033	Fibro_VY_033_20130930_1403	F5	7	Int3	29.9818313214566	17203.0800575264	FCCP
20130930_1403	Fibro_VY_033	Fibro_VY_033_20130930_1403	F5	8	Int3	27.8685366727015	17203.0800575264	FCCP
20130930_1403	Fibro_VY_033	Fibro_VY_033_20130930_1403	F5	9	Int3	26.4848352187159	17203.0800575264	FCCP
20130930_1403	Fibro_VY_033	Fibro_VY_033_20130930_1403	F5	10	Int4	4.50172225614931	17203.0800575264	ROTENONE
20130930_1403	Fibro_VY_033	Fibro_VY_033_20130930_1403	F5	11	Int4	5.14110108558054	17203.0800575264	ROTENONE
20130930_1403	Fibro_VY_033	Fibro_VY_033_20130930_1403	F5	12	Int4	3.48179274694218	17203.0800575264	ROTENONE
20130930_1403	Fibro_VY_033	Fibro_VY_033_20130930_1403	F6	1	Int1	14.4623624184827	15859.5997123682	Initial
20130930_1403	Fibro_VY_033	Fibro_VY_033_20130930_1403	F6	2	Int1	14.15175937782	15859.5997123682	Initial
20130930_1403	Fibro_VY_033	Fibro_VY_033_20130930_1403	F6	3	Int1	14.4438518854851	15859.5997123682	Initial
20130930_1403	Fibro_VY_033	Fibro_VY_033_20130930_1403	F6	4	Int2	8.68078486171363	15859.5997123682	OLIGOMYCIN
20130930_1403	Fibro_VY_033	Fibro_VY_033_20130930_1403	F6	5	Int2	9.00550909038344	15859.5997123682	OLIGOMYCIN
20130930_1403	Fibro_VY_033	Fibro_VY_033_20130930_1403	F6	6	Int2	8.2834016282667	15859.5997123682	OLIGOMYCIN
20130930_1403	Fibro_VY_033	Fibro_VY_033_20130930_1403	F6	7	Int3	32.2903293023288	15859.5997123682	FCCP
20130930_1403	Fibro_VY_033	Fibro_VY_033_20130930_1403	F6	8	Int3	29.6816636732764	15859.5997123682	FCCP
20130930_1403	Fibro_VY_033	Fibro_VY_033_20130930_1403	F6	9	Int3	27.251434827347	15859.5997123682	FCCP
20130930_1403	Fibro_VY_033	Fibro_VY_033_20130930_1403	F6	10	Int4	4.9440408485385	15859.5997123682	ROTENONE
20130930_1403	Fibro_VY_033	Fibro_VY_033_20130930_1403	F6	11	Int4	7.2467551958823	15859.5997123682	ROTENONE
20130930_1403	Fibro_VY_033	Fibro_VY_033_20130930_1403	F6	12	Int4	5.15693910665429	15859.5997123682	ROTENONE
20130930_1403	Fibro_VY_026	Fibro_VY_026_20130930_1403	F8	1	Int1	26.0720907228661	21572.6869606903	Initial
20130930_1403	Fibro_VY_026	Fibro_VY_026_20130930_1403	F8	2	Int1	9.75735105882372	21572.6869606903	Initial
20130930_1403	Fibro_VY_026	Fibro_VY_026_20130930_1403	F8	3	Int1	12.8285908303619	21572.6869606903	Initial
20130930_1403	Fibro_VY_026	Fibro_VY_026_20130930_1403	F8	4	Int2	7.38231163842835	21572.6869606903	OLIGOMYCIN
20130930_1403	Fibro_VY_026	Fibro_VY_026_20130930_1403	F8	5	Int2	7.8767062308653	21572.6869606903	OLIGOMYCIN
20130930_1403	Fibro_VY_026	Fibro_VY_026_20130930_1403	F8	6	Int2	7.05021246920247	21572.6869606903	OLIGOMYCIN
20130930_1403	Fibro_VY_026	Fibro_VY_026_20130930_1403	F8	7	Int3	18.840364227045	21572.6869606903	FCCP
20130930_1403	Fibro_VY_026	Fibro_VY_026_20130930_1403	F8	8	Int3	17.7106342625113	21572.6869606903	FCCP
20130930_1403	Fibro_VY_026	Fibro_VY_026_20130930_1403	F8	9	Int3	18.3323374819915	21572.6869606903	FCCP
20130930_1403	Fibro_VY_026	Fibro_VY_026_20130930_1403	F8	10	Int4	2.05667984346408	21572.6869606903	ROTENONE
20130930_1403	Fibro_VY_026	Fibro_VY_026_20130930_1403	F8	11	Int4	3.55011317751881	21572.6869606903	ROTENONE
20130930_1403	Fibro_VY_026	Fibro_VY_026_20130930_1403	F8	12	Int4	2.22130920590816	21572.6869606903	ROTENONE
20130930_1403	Fibro_VY_026	Fibro_VY_026_20130930_1403	F9	1	Int1	12.8288188284308	21038.1711409396	Initial
20130930_1403	Fibro_VY_026	Fibro_VY_026_20130930_1403	F9	2	Int1	11.3562613070119	21038.1711409396	Initial
20130930_1403	Fibro_VY_026	Fibro_VY_026_20130930_1403	F9	3	Int1	12.9579259295942	21038.1711409396	Initial
20130930_1403	Fibro_VY_026	Fibro_VY_026_20130930_1403	F9	4	Int2	8.02615439197482	21038.1711409396	OLIGOMYCIN
20130930_1403	Fibro_VY_026	Fibro_VY_026_20130930_1403	F9	5	Int2	7.18604297793069	21038.1711409396	OLIGOMYCIN
20130930_1403	Fibro_VY_026	Fibro_VY_026_20130930_1403	F9	6	Int2	7.45710499720975	21038.1711409396	OLIGOMYCIN
20130930_1403	Fibro_VY_026	Fibro_VY_026_20130930_1403	F9	7	Int3	15.8868468277055	21038.1711409396	FCCP
20130930_1403	Fibro_VY_026	Fibro_VY_026_20130930_1403	F9	8	Int3	15.7137822789186	21038.1711409396	FCCP
20130930_1403	Fibro_VY_026	Fibro_VY_026_20130930_1403	F9	9	Int3	16.0279968586333	21038.1711409396	FCCP
20130930_1403	Fibro_VY_026	Fibro_VY_026_20130930_1403	F9	10	Int4	3.81271493329223	21038.1711409396	ROTENONE
20130930_1403	Fibro_VY_026	Fibro_VY_026_20130930_1403	F9	11	Int4	5.29029056976172	21038.1711409396	ROTENONE
20130930_1403	Fibro_VY_026	Fibro_VY_026_20130930_1403	F9	12	Int4	4.34329849959606	21038.1711409396	ROTENONE
20130930_1403	Fibro_VY_004	Fibro_VY_004_20130930_1403	F10	1	Int1	31.2464695969202	23100.7310642378	Initial
20130930_1403	Fibro_VY_004	Fibro_VY_004_20130930_1403	F10	2	Int1	20.1611543542786	23100.7310642378	Initial
20130930_1403	Fibro_VY_004	Fibro_VY_004_20130930_1403	F10	3	Int1	22.0076546310506	23100.7310642378	Initial
20130930_1403	Fibro_VY_004	Fibro_VY_004_20130930_1403	F10	4	Int2	3.63597592993971	23100.7310642378	OLIGOMYCIN
20130930_1403	Fibro_VY_004	Fibro_VY_004_20130930_1403	F10	5	Int2	5.60439859785785	23100.7310642378	OLIGOMYCIN
20130930_1403	Fibro_VY_004	Fibro_VY_004_20130930_1403	F10	6	Int2	5.96528176557821	23100.7310642378	OLIGOMYCIN
20130930_1403	Fibro_VY_004	Fibro_VY_004_20130930_1403	F10	7	Int3	53.625441625141	23100.7310642378	FCCP
20130930_1403	Fibro_VY_004	Fibro_VY_004_20130930_1403	F10	8	Int3	52.272782263872	23100.7310642378	FCCP
20130930_1403	Fibro_VY_004	Fibro_VY_004_20130930_1403	F10	9	Int3	50.9783685849757	23100.7310642378	FCCP
20130930_1403	Fibro_VY_004	Fibro_VY_004_20130930_1403	F10	10	Int4	NA	23100.7310642378	ROTENONE
20130930_1403	Fibro_VY_004	Fibro_VY_004_20130930_1403	F10	11	Int4	3.16229501538764	23100.7310642378	ROTENONE
20130930_1403	Fibro_VY_004	Fibro_VY_004_20130930_1403	F10	12	Int4	1.93945113595001	23100.7310642378	ROTENONE
20130930_1403	Fibro_VY_004	Fibro_VY_004_20130930_1403	F11	1	Int1	34.9007505084929	21704.5182166826	Initial
20130930_1403	Fibro_VY_004	Fibro_VY_004_20130930_1403	F11	2	Int1	31.0779207728376	21704.5182166826	Initial
20130930_1403	Fibro_VY_004	Fibro_VY_004_20130930_1403	F11	3	Int1	30.0045156208409	21704.5182166826	Initial
20130930_1403	Fibro_VY_004	Fibro_VY_004_20130930_1403	F11	4	Int2	9.19442824987712	21704.5182166826	OLIGOMYCIN
20130930_1403	Fibro_VY_004	Fibro_VY_004_20130930_1403	F11	5	Int2	8.93879358487227	21704.5182166826	OLIGOMYCIN
20130930_1403	Fibro_VY_004	Fibro_VY_004_20130930_1403	F11	6	Int2	8.18858003116407	21704.5182166826	OLIGOMYCIN
20130930_1403	Fibro_VY_004	Fibro_VY_004_20130930_1403	F11	7	Int3	62.1956069275998	21704.5182166826	FCCP
20130930_1403	Fibro_VY_004	Fibro_VY_004_20130930_1403	F11	8	Int3	54.8503882253524	21704.5182166826	FCCP
20130930_1403	Fibro_VY_004	Fibro_VY_004_20130930_1403	F11	9	Int3	52.9756352668086	21704.5182166826	FCCP
20130930_1403	Fibro_VY_004	Fibro_VY_004_20130930_1403	F11	10	Int4	4.44180728361661	21704.5182166826	ROTENONE
20130930_1403	Fibro_VY_004	Fibro_VY_004_20130930_1403	F11	11	Int4	4.51718260662506	21704.5182166826	ROTENONE
20130930_1403	Fibro_VY_004	Fibro_VY_004_20130930_1403	F11	12	Int4	4.51804113905574	21704.5182166826	ROTENONE
20130930_1403	NHDF	NHDF_20130930_1403	G1	1	Int1	36.6367939652076	27396.0330776606	Initial
20130930_1403	NHDF	NHDF_20130930_1403	G1	2	Int1	40.3791616759541	27396.0330776606	Initial
20130930_1403	NHDF	NHDF_20130930_1403	G1	3	Int1	42.5465586717855	27396.0330776606	Initial
20130930_1403	NHDF	NHDF_20130930_1403	G1	4	Int2	12.4638038392168	27396.0330776606	OLIGOMYCIN
20130930_1403	NHDF	NHDF_20130930_1403	G1	5	Int2	12.7737393240328	27396.0330776606	OLIGOMYCIN
20130930_1403	NHDF	NHDF_20130930_1403	G1	6	Int2	12.2702202643991	27396.0330776606	OLIGOMYCIN
20130930_1403	NHDF	NHDF_20130930_1403	G1	7	Int3	64.3543119643546	27396.0330776606	FCCP
20130930_1403	NHDF	NHDF_20130930_1403	G1	8	Int3	48.5083651193386	27396.0330776606	FCCP
20130930_1403	NHDF	NHDF_20130930_1403	G1	9	Int3	48.1568292295151	27396.0330776606	FCCP
20130930_1403	NHDF	NHDF_20130930_1403	G1	10	Int4	5.4298229644066	27396.0330776606	ROTENONE
20130930_1403	NHDF	NHDF_20130930_1403	G1	11	Int4	7.63522807093176	27396.0330776606	ROTENONE
20130930_1403	NHDF	NHDF_20130930_1403	G1	12	Int4	7.16400202897447	27396.0330776606	ROTENONE
20130930_1403	NHDF	NHDF_20130930_1403	G2	1	Int1	40.386639044402	25921.9199424736	Initial
20130930_1403	NHDF	NHDF_20130930_1403	G2	2	Int1	41.3091566903155	25921.9199424736	Initial
20130930_1403	NHDF	NHDF_20130930_1403	G2	3	Int1	39.4069101027555	25921.9199424736	Initial
20130930_1403	NHDF	NHDF_20130930_1403	G2	4	Int2	5.62841003434993	25921.9199424736	OLIGOMYCIN
20130930_1403	NHDF	NHDF_20130930_1403	G2	5	Int2	5.60209768250857	25921.9199424736	OLIGOMYCIN
20130930_1403	NHDF	NHDF_20130930_1403	G2	6	Int2	6.77021518507315	25921.9199424736	OLIGOMYCIN
20130930_1403	NHDF	NHDF_20130930_1403	G2	7	Int3	76.291639448162	25921.9199424736	FCCP
20130930_1403	NHDF	NHDF_20130930_1403	G2	8	Int3	61.7151235746085	25921.9199424736	FCCP
20130930_1403	NHDF	NHDF_20130930_1403	G2	9	Int3	58.1396675687724	25921.9199424736	FCCP
20130930_1403	NHDF	NHDF_20130930_1403	G2	10	Int4	NA	25921.9199424736	ROTENONE
20130930_1403	NHDF	NHDF_20130930_1403	G2	11	Int4	1.28771443049797	25921.9199424736	ROTENONE
20130930_1403	NHDF	NHDF_20130930_1403	G2	12	Int4	1.75470960197782	25921.9199424736	ROTENONE
20130930_1403	Fibro_VY_033	Fibro_VY_033_20130930_1403	G4	1	Int1	13.7829249509129	15398.190316395	Initial
20130930_1403	Fibro_VY_033	Fibro_VY_033_20130930_1403	G4	2	Int1	8.03308652180583	15398.190316395	Initial
20130930_1403	Fibro_VY_033	Fibro_VY_033_20130930_1403	G4	3	Int1	11.4683147520549	15398.190316395	Initial
20130930_1403	Fibro_VY_033	Fibro_VY_033_20130930_1403	G4	4	Int2	6.82092648749602	15398.190316395	OLIGOMYCIN
20130930_1403	Fibro_VY_033	Fibro_VY_033_20130930_1403	G4	5	Int2	8.9427585673859	15398.190316395	OLIGOMYCIN
20130930_1403	Fibro_VY_033	Fibro_VY_033_20130930_1403	G4	6	Int2	7.28235312712196	15398.190316395	OLIGOMYCIN
20130930_1403	Fibro_VY_033	Fibro_VY_033_20130930_1403	G4	7	Int3	25.1556130133856	15398.190316395	FCCP
20130930_1403	Fibro_VY_033	Fibro_VY_033_20130930_1403	G4	8	Int3	22.6663017736091	15398.190316395	FCCP
20130930_1403	Fibro_VY_033	Fibro_VY_033_20130930_1403	G4	9	Int3	22.3394214777526	15398.190316395	FCCP
20130930_1403	Fibro_VY_033	Fibro_VY_033_20130930_1403	G4	10	Int4	3.34383002675773	15398.190316395	ROTENONE
20130930_1403	Fibro_VY_033	Fibro_VY_033_20130930_1403	G4	11	Int4	5.99248821457616	15398.190316395	ROTENONE
20130930_1403	Fibro_VY_033	Fibro_VY_033_20130930_1403	G4	12	Int4	4.3392088698483	15398.190316395	ROTENONE
20130930_1403	Fibro_VY_033	Fibro_VY_033_20130930_1403	G5	1	Int1	13.0409270734919	19061.9007670182	Initial
20130930_1403	Fibro_VY_033	Fibro_VY_033_20130930_1403	G5	2	Int1	10.6214653488454	19061.9007670182	Initial
20130930_1403	Fibro_VY_033	Fibro_VY_033_20130930_1403	G5	3	Int1	10.6883016718527	19061.9007670182	Initial
20130930_1403	Fibro_VY_033	Fibro_VY_033_20130930_1403	G5	4	Int2	7.840010890006	19061.9007670182	OLIGOMYCIN
20130930_1403	Fibro_VY_033	Fibro_VY_033_20130930_1403	G5	5	Int2	7.59695682363884	19061.9007670182	OLIGOMYCIN
20130930_1403	Fibro_VY_033	Fibro_VY_033_20130930_1403	G5	6	Int2	7.35526542637538	19061.9007670182	OLIGOMYCIN
20130930_1403	Fibro_VY_033	Fibro_VY_033_20130930_1403	G5	7	Int3	32.9929315222201	19061.9007670182	FCCP
20130930_1403	Fibro_VY_033	Fibro_VY_033_20130930_1403	G5	8	Int3	27.6695505798502	19061.9007670182	FCCP
20130930_1403	Fibro_VY_033	Fibro_VY_033_20130930_1403	G5	9	Int3	25.4768723919958	19061.9007670182	FCCP
20130930_1403	Fibro_VY_033	Fibro_VY_033_20130930_1403	G5	10	Int4	3.49562054808736	19061.9007670182	ROTENONE
20130930_1403	Fibro_VY_033	Fibro_VY_033_20130930_1403	G5	11	Int4	4.46816360328524	19061.9007670182	ROTENONE
20130930_1403	Fibro_VY_033	Fibro_VY_033_20130930_1403	G5	12	Int4	4.57885771436512	19061.9007670182	ROTENONE
20130930_1403	Fibro_VY_026	Fibro_VY_026_20130930_1403	G8	1	Int1	13.6808503087389	17322.926653883	Initial
20130930_1403	Fibro_VY_026	Fibro_VY_026_20130930_1403	G8	2	Int1	9.89584267006191	17322.926653883	Initial
20130930_1403	Fibro_VY_026	Fibro_VY_026_20130930_1403	G8	3	Int1	9.24657335928362	17322.926653883	Initial
20130930_1403	Fibro_VY_026	Fibro_VY_026_20130930_1403	G8	4	Int2	6.30132731792711	17322.926653883	OLIGOMYCIN
20130930_1403	Fibro_VY_026	Fibro_VY_026_20130930_1403	G8	5	Int2	5.83310643612851	17322.926653883	OLIGOMYCIN
20130930_1403	Fibro_VY_026	Fibro_VY_026_20130930_1403	G8	6	Int2	5.75004238212042	17322.926653883	OLIGOMYCIN
20130930_1403	Fibro_VY_026	Fibro_VY_026_20130930_1403	G8	7	Int3	14.0611439961085	17322.926653883	FCCP
20130930_1403	Fibro_VY_026	Fibro_VY_026_20130930_1403	G8	8	Int3	13.5213963411542	17322.926653883	FCCP
20130930_1403	Fibro_VY_026	Fibro_VY_026_20130930_1403	G8	9	Int3	12.4023505048789	17322.926653883	FCCP
20130930_1403	Fibro_VY_026	Fibro_VY_026_20130930_1403	G8	10	Int4	2.07789592379941	17322.926653883	ROTENONE
20130930_1403	Fibro_VY_026	Fibro_VY_026_20130930_1403	G8	11	Int4	3.41734409938253	17322.926653883	ROTENONE
20130930_1403	Fibro_VY_026	Fibro_VY_026_20130930_1403	G8	12	Int4	1.73912300986782	17322.926653883	ROTENONE
20130930_1403	Fibro_VY_026	Fibro_VY_026_20130930_1403	G9	1	Int1	9.50386774337138	21751.2583892617	Initial
20130930_1403	Fibro_VY_026	Fibro_VY_026_20130930_1403	G9	2	Int1	7.72431398403577	21751.2583892617	Initial
20130930_1403	Fibro_VY_026	Fibro_VY_026_20130930_1403	G9	3	Int1	6.23905114999423	21751.2583892617	Initial
20130930_1403	Fibro_VY_026	Fibro_VY_026_20130930_1403	G9	4	Int2	2.58119052978813	21751.2583892617	OLIGOMYCIN
20130930_1403	Fibro_VY_026	Fibro_VY_026_20130930_1403	G9	5	Int2	3.86145228021035	21751.2583892617	OLIGOMYCIN
20130930_1403	Fibro_VY_026	Fibro_VY_026_20130930_1403	G9	6	Int2	3.339592425492	21751.2583892617	OLIGOMYCIN
20130930_1403	Fibro_VY_026	Fibro_VY_026_20130930_1403	G9	7	Int3	9.18655471268562	21751.2583892617	FCCP
20130930_1403	Fibro_VY_026	Fibro_VY_026_20130930_1403	G9	8	Int3	8.64430815501683	21751.2583892617	FCCP
20130930_1403	Fibro_VY_026	Fibro_VY_026_20130930_1403	G9	9	Int3	10.8373539818634	21751.2583892617	FCCP
20130930_1403	Fibro_VY_026	Fibro_VY_026_20130930_1403	G9	10	Int4	0.993165533331905	21751.2583892617	ROTENONE
20130930_1403	Fibro_VY_026	Fibro_VY_026_20130930_1403	G9	11	Int4	0.266975881658213	21751.2583892617	ROTENONE
20130930_1403	Fibro_VY_026	Fibro_VY_026_20130930_1403	G9	12	Int4	0.673971195377318	21751.2583892617	ROTENONE
20130930_1403	Fibro_VY_004	Fibro_VY_004_20130930_1403	G10	1	Int1	41.0189830547585	21873.5019175455	Initial
20130930_1403	Fibro_VY_004	Fibro_VY_004_20130930_1403	G10	2	Int1	43.1641788388212	21873.5019175455	Initial
20130930_1403	Fibro_VY_004	Fibro_VY_004_20130930_1403	G10	3	Int1	39.2371740234172	21873.5019175455	Initial
20130930_1403	Fibro_VY_004	Fibro_VY_004_20130930_1403	G10	4	Int2	21.0932302782727	21873.5019175455	OLIGOMYCIN
20130930_1403	Fibro_VY_004	Fibro_VY_004_20130930_1403	G10	5	Int2	19.6328700338628	21873.5019175455	OLIGOMYCIN
20130930_1403	Fibro_VY_004	Fibro_VY_004_20130930_1403	G10	6	Int2	19.0991126726177	21873.5019175455	OLIGOMYCIN
20130930_1403	Fibro_VY_004	Fibro_VY_004_20130930_1403	G10	7	Int3	75.3117479488033	21873.5019175455	FCCP
20130930_1403	Fibro_VY_004	Fibro_VY_004_20130930_1403	G10	8	Int3	70.415130803675	21873.5019175455	FCCP
20130930_1403	Fibro_VY_004	Fibro_VY_004_20130930_1403	G10	9	Int3	68.8709236163053	21873.5019175455	FCCP
20130930_1403	Fibro_VY_004	Fibro_VY_004_20130930_1403	G10	10	Int4	14.5677486986267	21873.5019175455	ROTENONE
20130930_1403	Fibro_VY_004	Fibro_VY_004_20130930_1403	G10	11	Int4	14.8505116290934	21873.5019175455	ROTENONE
20130930_1403	Fibro_VY_004	Fibro_VY_004_20130930_1403	G10	12	Int4	14.6061607644836	21873.5019175455	ROTENONE
20130930_1403	Fibro_VY_004	Fibro_VY_004_20130930_1403	G11	1	Int1	38.6633095027434	19880.4530201342	Initial
20130930_1403	Fibro_VY_004	Fibro_VY_004_20130930_1403	G11	2	Int1	34.9520170974305	19880.4530201342	Initial
20130930_1403	Fibro_VY_004	Fibro_VY_004_20130930_1403	G11	3	Int1	32.5994780152386	19880.4530201342	Initial
20130930_1403	Fibro_VY_004	Fibro_VY_004_20130930_1403	G11	4	Int2	23.1053066691821	19880.4530201342	OLIGOMYCIN
20130930_1403	Fibro_VY_004	Fibro_VY_004_20130930_1403	G11	5	Int2	21.1592902324891	19880.4530201342	OLIGOMYCIN
20130930_1403	Fibro_VY_004	Fibro_VY_004_20130930_1403	G11	6	Int2	23.4727189726108	19880.4530201342	OLIGOMYCIN
20130930_1403	Fibro_VY_004	Fibro_VY_004_20130930_1403	G11	7	Int3	60.8864848275457	19880.4530201342	FCCP
20130930_1403	Fibro_VY_004	Fibro_VY_004_20130930_1403	G11	8	Int3	62.1505500457418	19880.4530201342	FCCP
20130930_1403	Fibro_VY_004	Fibro_VY_004_20130930_1403	G11	9	Int3	60.7271041942743	19880.4530201342	FCCP
20130930_1403	Fibro_VY_004	Fibro_VY_004_20130930_1403	G11	10	Int4	8.17222870230707	19880.4530201342	ROTENONE
20130930_1403	Fibro_VY_004	Fibro_VY_004_20130930_1403	G11	11	Int4	8.86568644283881	19880.4530201342	ROTENONE
20130930_1403	Fibro_VY_004	Fibro_VY_004_20130930_1403	G11	12	Int4	9.87336300950397	19880.4530201342	ROTENONE
20130930_1403	Fibro_VY_004	Fibro_VY_004_20130930_1403	G12	1	Int1	34.480718075202	21451.6418983701	Initial
20130930_1403	Fibro_VY_004	Fibro_VY_004_20130930_1403	G12	2	Int1	32.4863479032844	21451.6418983701	Initial
20130930_1403	Fibro_VY_004	Fibro_VY_004_20130930_1403	G12	3	Int1	30.8824080132813	21451.6418983701	Initial
20130930_1403	Fibro_VY_004	Fibro_VY_004_20130930_1403	G12	4	Int2	10.7950409951651	21451.6418983701	OLIGOMYCIN
20130930_1403	Fibro_VY_004	Fibro_VY_004_20130930_1403	G12	5	Int2	11.0518058489175	21451.6418983701	OLIGOMYCIN
20130930_1403	Fibro_VY_004	Fibro_VY_004_20130930_1403	G12	6	Int2	9.93531432558303	21451.6418983701	OLIGOMYCIN
20130930_1403	Fibro_VY_004	Fibro_VY_004_20130930_1403	G12	7	Int3	64.4892814101575	21451.6418983701	FCCP
20130930_1403	Fibro_VY_004	Fibro_VY_004_20130930_1403	G12	8	Int3	60.8456015967996	21451.6418983701	FCCP
20130930_1403	Fibro_VY_004	Fibro_VY_004_20130930_1403	G12	9	Int3	57.225811704725	21451.6418983701	FCCP
20130930_1403	Fibro_VY_004	Fibro_VY_004_20130930_1403	G12	10	Int4	4.00369581512078	21451.6418983701	ROTENONE
20130930_1403	Fibro_VY_004	Fibro_VY_004_20130930_1403	G12	11	Int4	6.48719757369521	21451.6418983701	ROTENONE
20130930_1403	Fibro_VY_004	Fibro_VY_004_20130930_1403	G12	12	Int4	6.4127401297362	21451.6418983701	ROTENONE
20130930_1403	NHDF	NHDF_20130930_1403	H2	1	Int1	49.5081981523215	23599.2929050815	Initial
20130930_1403	NHDF	NHDF_20130930_1403	H2	2	Int1	47.8535402178908	23599.2929050815	Initial
20130930_1403	NHDF	NHDF_20130930_1403	H2	3	Int1	47.7879175019445	23599.2929050815	Initial
20130930_1403	NHDF	NHDF_20130930_1403	H2	4	Int2	18.3871181144377	23599.2929050815	OLIGOMYCIN
20130930_1403	NHDF	NHDF_20130930_1403	H2	5	Int2	15.6529295825054	23599.2929050815	OLIGOMYCIN
20130930_1403	NHDF	NHDF_20130930_1403	H2	6	Int2	14.9894534703797	23599.2929050815	OLIGOMYCIN
20130930_1403	NHDF	NHDF_20130930_1403	H2	7	Int3	70.9188830160808	23599.2929050815	FCCP
20130930_1403	NHDF	NHDF_20130930_1403	H2	8	Int3	68.2119418959494	23599.2929050815	FCCP
20130930_1403	NHDF	NHDF_20130930_1403	H2	9	Int3	67.0640925073576	23599.2929050815	FCCP
20130930_1403	NHDF	NHDF_20130930_1403	H2	10	Int4	10.981239881753	23599.2929050815	ROTENONE
20130930_1403	NHDF	NHDF_20130930_1403	H2	11	Int4	10.5291635733104	23599.2929050815	ROTENONE
20130930_1403	NHDF	NHDF_20130930_1403	H2	12	Int4	10.4354752630718	23599.2929050815	ROTENONE
20130930_1403	NHDF	NHDF_20130930_1403	H3	1	Int1	51.4229837915432	21428.8710450623	Initial
20130930_1403	NHDF	NHDF_20130930_1403	H3	2	Int1	47.7796981744991	21428.8710450623	Initial
20130930_1403	NHDF	NHDF_20130930_1403	H3	3	Int1	46.4125224820449	21428.8710450623	Initial
20130930_1403	NHDF	NHDF_20130930_1403	H3	4	Int2	18.0639459794972	21428.8710450623	OLIGOMYCIN
20130930_1403	NHDF	NHDF_20130930_1403	H3	5	Int2	17.4909596556934	21428.8710450623	OLIGOMYCIN
20130930_1403	NHDF	NHDF_20130930_1403	H3	6	Int2	17.2395717149629	21428.8710450623	OLIGOMYCIN
20130930_1403	NHDF	NHDF_20130930_1403	H3	7	Int3	82.2163381528076	21428.8710450623	FCCP
20130930_1403	NHDF	NHDF_20130930_1403	H3	8	Int3	66.7447738035198	21428.8710450623	FCCP
20130930_1403	NHDF	NHDF_20130930_1403	H3	9	Int3	68.747913602236	21428.8710450623	FCCP
20130930_1403	NHDF	NHDF_20130930_1403	H3	10	Int4	13.1892235138624	21428.8710450623	ROTENONE
20130930_1403	NHDF	NHDF_20130930_1403	H3	11	Int4	14.580292575223	21428.8710450623	ROTENONE
20130930_1403	NHDF	NHDF_20130930_1403	H3	12	Int4	14.3307464001666	21428.8710450623	ROTENONE
20130930_1403	Fibro_VY_033	Fibro_VY_033_20130930_1403	H4	1	Int1	15.0708346773817	17334.9113135187	Initial
20130930_1403	Fibro_VY_033	Fibro_VY_033_20130930_1403	H4	2	Int1	22.2255019916899	17334.9113135187	Initial
20130930_1403	Fibro_VY_033	Fibro_VY_033_20130930_1403	H4	3	Int1	21.0808677890407	17334.9113135187	Initial
20130930_1403	Fibro_VY_033	Fibro_VY_033_20130930_1403	H4	4	Int2	21.3031776950476	17334.9113135187	OLIGOMYCIN
20130930_1403	Fibro_VY_033	Fibro_VY_033_20130930_1403	H4	5	Int2	20.328492489257	17334.9113135187	OLIGOMYCIN
20130930_1403	Fibro_VY_033	Fibro_VY_033_20130930_1403	H4	6	Int2	20.9581501070546	17334.9113135187	OLIGOMYCIN
20130930_1403	Fibro_VY_033	Fibro_VY_033_20130930_1403	H4	7	Int3	37.8872604846156	17334.9113135187	FCCP
20130930_1403	Fibro_VY_033	Fibro_VY_033_20130930_1403	H4	8	Int3	36.76172414604	17334.9113135187	FCCP
20130930_1403	Fibro_VY_033	Fibro_VY_033_20130930_1403	H4	9	Int3	37.3777319478673	17334.9113135187	FCCP
20130930_1403	Fibro_VY_033	Fibro_VY_033_20130930_1403	H4	10	Int4	15.4826006746611	17334.9113135187	ROTENONE
20130930_1403	Fibro_VY_033	Fibro_VY_033_20130930_1403	H4	11	Int4	14.2170816879143	17334.9113135187	ROTENONE
20130930_1403	Fibro_VY_033	Fibro_VY_033_20130930_1403	H4	12	Int4	14.7615506256405	17334.9113135187	ROTENONE
20130930_1403	Fibro_VY_033	Fibro_VY_033_20130930_1403	H6	1	Int1	11.4124877215388	16158.0177372963	Initial
20130930_1403	Fibro_VY_033	Fibro_VY_033_20130930_1403	H6	2	Int1	10.1746239974947	16158.0177372963	Initial
20130930_1403	Fibro_VY_033	Fibro_VY_033_20130930_1403	H6	3	Int1	9.58236464178615	16158.0177372963	Initial
20130930_1403	Fibro_VY_033	Fibro_VY_033_20130930_1403	H6	4	Int2	6.92074947296281	16158.0177372963	OLIGOMYCIN
20130930_1403	Fibro_VY_033	Fibro_VY_033_20130930_1403	H6	5	Int2	7.42065247449501	16158.0177372963	OLIGOMYCIN
20130930_1403	Fibro_VY_033	Fibro_VY_033_20130930_1403	H6	6	Int2	7.02055338241647	16158.0177372963	OLIGOMYCIN
20130930_1403	Fibro_VY_033	Fibro_VY_033_20130930_1403	H6	7	Int3	28.1268005017157	16158.0177372963	FCCP
20130930_1403	Fibro_VY_033	Fibro_VY_033_20130930_1403	H6	8	Int3	27.9053443414231	16158.0177372963	FCCP
20130930_1403	Fibro_VY_033	Fibro_VY_033_20130930_1403	H6	9	Int3	26.9748360454837	16158.0177372963	FCCP
20130930_1403	Fibro_VY_033	Fibro_VY_033_20130930_1403	H6	10	Int4	2.45297253562523	16158.0177372963	ROTENONE
20130930_1403	Fibro_VY_033	Fibro_VY_033_20130930_1403	H6	11	Int4	4.97833171182691	16158.0177372963	ROTENONE
20130930_1403	Fibro_VY_033	Fibro_VY_033_20130930_1403	H6	12	Int4	4.26574742299272	16158.0177372963	ROTENONE
20130930_1403	Fibro_VY_026	Fibro_VY_026_20130930_1403	H7	1	Int1	12.8133999897268	17263.0033557047	Initial
20130930_1403	Fibro_VY_026	Fibro_VY_026_20130930_1403	H7	2	Int1	11.0053453525751	17263.0033557047	Initial
20130930_1403	Fibro_VY_026	Fibro_VY_026_20130930_1403	H7	3	Int1	10.4854739826975	17263.0033557047	Initial
20130930_1403	Fibro_VY_026	Fibro_VY_026_20130930_1403	H7	4	Int2	6.17755068812919	17263.0033557047	OLIGOMYCIN
20130930_1403	Fibro_VY_026	Fibro_VY_026_20130930_1403	H7	5	Int2	6.37508487747956	17263.0033557047	OLIGOMYCIN
20130930_1403	Fibro_VY_026	Fibro_VY_026_20130930_1403	H7	6	Int2	5.59968760652401	17263.0033557047	OLIGOMYCIN
20130930_1403	Fibro_VY_026	Fibro_VY_026_20130930_1403	H7	7	Int3	13.751743725274	17263.0033557047	FCCP
20130930_1403	Fibro_VY_026	Fibro_VY_026_20130930_1403	H7	8	Int3	12.76810815083	17263.0033557047	FCCP
20130930_1403	Fibro_VY_026	Fibro_VY_026_20130930_1403	H7	9	Int3	12.6037293992366	17263.0033557047	FCCP
20130930_1403	Fibro_VY_026	Fibro_VY_026_20130930_1403	H7	10	Int4	3.85823117565834	17263.0033557047	ROTENONE
20130930_1403	Fibro_VY_026	Fibro_VY_026_20130930_1403	H7	11	Int4	4.22423912749623	17263.0033557047	ROTENONE
20130930_1403	Fibro_VY_026	Fibro_VY_026_20130930_1403	H7	12	Int4	4.01549870746994	17263.0033557047	ROTENONE
20130930_1403	Fibro_VY_026	Fibro_VY_026_20130930_1403	H8	1	Int1	18.9971269337756	17349.2929050815	Initial
20130930_1403	Fibro_VY_026	Fibro_VY_026_20130930_1403	H8	2	Int1	16.7425839286508	17349.2929050815	Initial
20130930_1403	Fibro_VY_026	Fibro_VY_026_20130930_1403	H8	3	Int1	16.846459388182	17349.2929050815	Initial
20130930_1403	Fibro_VY_026	Fibro_VY_026_20130930_1403	H8	4	Int2	11.035130115739	17349.2929050815	OLIGOMYCIN
20130930_1403	Fibro_VY_026	Fibro_VY_026_20130930_1403	H8	5	Int2	11.3721278106044	17349.2929050815	OLIGOMYCIN
20130930_1403	Fibro_VY_026	Fibro_VY_026_20130930_1403	H8	6	Int2	10.5992698083739	17349.2929050815	OLIGOMYCIN
20130930_1403	Fibro_VY_026	Fibro_VY_026_20130930_1403	H8	7	Int3	20.4288042905939	17349.2929050815	FCCP
20130930_1403	Fibro_VY_026	Fibro_VY_026_20130930_1403	H8	8	Int3	20.215661422013	17349.2929050815	FCCP
20130930_1403	Fibro_VY_026	Fibro_VY_026_20130930_1403	H8	9	Int3	20.5481796361089	17349.2929050815	FCCP
20130930_1403	Fibro_VY_026	Fibro_VY_026_20130930_1403	H8	10	Int4	4.66756221932889	17349.2929050815	ROTENONE
20130930_1403	Fibro_VY_026	Fibro_VY_026_20130930_1403	H8	11	Int4	6.54131206764921	17349.2929050815	ROTENONE
20130930_1403	Fibro_VY_026	Fibro_VY_026_20130930_1403	H8	12	Int4	5.66072434675948	17349.2929050815	ROTENONE
20130930_1403	Fibro_VY_004	Fibro_VY_004_20130930_1403	H10	1	Int1	28.9511332880976	22354.0867689358	Initial
20130930_1403	Fibro_VY_004	Fibro_VY_004_20130930_1403	H10	2	Int1	28.5977872675768	22354.0867689358	Initial
20130930_1403	Fibro_VY_004	Fibro_VY_004_20130930_1403	H10	3	Int1	26.9527680391483	22354.0867689358	Initial
20130930_1403	Fibro_VY_004	Fibro_VY_004_20130930_1403	H10	4	Int2	11.9269273097613	22354.0867689358	OLIGOMYCIN
20130930_1403	Fibro_VY_004	Fibro_VY_004_20130930_1403	H10	5	Int2	11.1503384871616	22354.0867689358	OLIGOMYCIN
20130930_1403	Fibro_VY_004	Fibro_VY_004_20130930_1403	H10	6	Int2	10.9017513944991	22354.0867689358	OLIGOMYCIN
20130930_1403	Fibro_VY_004	Fibro_VY_004_20130930_1403	H10	7	Int3	52.2173364017705	22354.0867689358	FCCP
20130930_1403	Fibro_VY_004	Fibro_VY_004_20130930_1403	H10	8	Int3	50.4269427767094	22354.0867689358	FCCP
20130930_1403	Fibro_VY_004	Fibro_VY_004_20130930_1403	H10	9	Int3	50.4731918348739	22354.0867689358	FCCP
20130930_1403	Fibro_VY_004	Fibro_VY_004_20130930_1403	H10	10	Int4	7.73721931296213	22354.0867689358	ROTENONE
20130930_1403	Fibro_VY_004	Fibro_VY_004_20130930_1403	H10	11	Int4	7.99797583551156	22354.0867689358	ROTENONE
20130930_1403	Fibro_VY_004	Fibro_VY_004_20130930_1403	H10	12	Int4	8.74047929992484	22354.0867689358	ROTENONE
20130930_1403	Fibro_VY_004	Fibro_VY_004_20130930_1403	H11	1	Int1	37.7472507749503	22521.8720038351	Initial
20130930_1403	Fibro_VY_004	Fibro_VY_004_20130930_1403	H11	2	Int1	34.2571209978257	22521.8720038351	Initial
20130930_1403	Fibro_VY_004	Fibro_VY_004_20130930_1403	H11	3	Int1	32.7953743358773	22521.8720038351	Initial
20130930_1403	Fibro_VY_004	Fibro_VY_004_20130930_1403	H11	4	Int2	13.3960397728818	22521.8720038351	OLIGOMYCIN
20130930_1403	Fibro_VY_004	Fibro_VY_004_20130930_1403	H11	5	Int2	13.0082876150891	22521.8720038351	OLIGOMYCIN
20130930_1403	Fibro_VY_004	Fibro_VY_004_20130930_1403	H11	6	Int2	12.0152523313473	22521.8720038351	OLIGOMYCIN
20130930_1403	Fibro_VY_004	Fibro_VY_004_20130930_1403	H11	7	Int3	68.8440828812888	22521.8720038351	FCCP
20130930_1403	Fibro_VY_004	Fibro_VY_004_20130930_1403	H11	8	Int3	65.2776816442321	22521.8720038351	FCCP
20130930_1403	Fibro_VY_004	Fibro_VY_004_20130930_1403	H11	9	Int3	64.0149067474421	22521.8720038351	FCCP
20130930_1403	Fibro_VY_004	Fibro_VY_004_20130930_1403	H11	10	Int4	5.61995062138748	22521.8720038351	ROTENONE
20130930_1403	Fibro_VY_004	Fibro_VY_004_20130930_1403	H11	11	Int4	7.28370933605427	22521.8720038351	ROTENONE
20130930_1403	Fibro_VY_004	Fibro_VY_004_20130930_1403	H11	12	Int4	6.25458644036655	22521.8720038351	ROTENONE
20130930_1109	NHDF	NHDF_20130930_1109	A2	1	Int1	39.6593072837001	30974.6524448706	Initial
20130930_1109	NHDF	NHDF_20130930_1109	A2	2	Int1	39.6183229791441	30974.6524448706	Initial
20130930_1109	NHDF	NHDF_20130930_1109	A2	3	Int1	38.4154454772721	30974.6524448706	Initial
20130930_1109	NHDF	NHDF_20130930_1109	A2	4	Int2	10.5828328001552	30974.6524448706	OLIGOMYCIN
20130930_1109	NHDF	NHDF_20130930_1109	A2	5	Int2	8.16403533782475	30974.6524448706	OLIGOMYCIN
20130930_1109	NHDF	NHDF_20130930_1109	A2	6	Int2	8.56050487181074	30974.6524448706	OLIGOMYCIN
20130930_1109	NHDF	NHDF_20130930_1109	A2	7	Int3	74.6264189355054	30974.6524448706	FCCP
20130930_1109	NHDF	NHDF_20130930_1109	A2	8	Int3	78.0524432556453	30974.6524448706	FCCP
20130930_1109	NHDF	NHDF_20130930_1109	A2	9	Int3	76.7957145089609	30974.6524448706	FCCP
20130930_1109	NHDF	NHDF_20130930_1109	A2	10	Int4	7.19934914205306	30974.6524448706	ROTENONE
20130930_1109	NHDF	NHDF_20130930_1109	A2	11	Int4	7.18382677574958	30974.6524448706	ROTENONE
20130930_1109	NHDF	NHDF_20130930_1109	A2	12	Int4	6.69436057615983	30974.6524448706	ROTENONE
20130930_1109	NHDF	NHDF_20130930_1109	A3	1	Int1	49.2913555927356	31134.0484180249	Initial
20130930_1109	NHDF	NHDF_20130930_1109	A3	2	Int1	47.4613564181701	31134.0484180249	Initial
20130930_1109	NHDF	NHDF_20130930_1109	A3	3	Int1	46.2897137690144	31134.0484180249	Initial
20130930_1109	NHDF	NHDF_20130930_1109	A3	4	Int2	11.9519946190143	31134.0484180249	OLIGOMYCIN
20130930_1109	NHDF	NHDF_20130930_1109	A3	5	Int2	10.7633641571452	31134.0484180249	OLIGOMYCIN
20130930_1109	NHDF	NHDF_20130930_1109	A3	6	Int2	10.9028790386994	31134.0484180249	OLIGOMYCIN
20130930_1109	NHDF	NHDF_20130930_1109	A3	7	Int3	92.7151469881141	31134.0484180249	FCCP
20130930_1109	NHDF	NHDF_20130930_1109	A3	8	Int3	91.1663495225012	31134.0484180249	FCCP
20130930_1109	NHDF	NHDF_20130930_1109	A3	9	Int3	87.588421332718	31134.0484180249	FCCP
20130930_1109	NHDF	NHDF_20130930_1109	A3	10	Int4	8.21638134787211	31134.0484180249	ROTENONE
20130930_1109	NHDF	NHDF_20130930_1109	A3	11	Int4	10.3646977994815	31134.0484180249	ROTENONE
20130930_1109	NHDF	NHDF_20130930_1109	A3	12	Int4	7.8803825717839	31134.0484180249	ROTENONE
20130930_1109	61818	61818_20130930_1109	A4	1	Int1	38.065903353767	24198.5258868648	Initial
20130930_1109	61818	61818_20130930_1109	A4	2	Int1	36.0413427297633	24198.5258868648	Initial
20130930_1109	61818	61818_20130930_1109	A4	3	Int1	34.1648171453952	24198.5258868648	Initial
20130930_1109	61818	61818_20130930_1109	A4	4	Int2	15.6187828717125	24198.5258868648	OLIGOMYCIN
20130930_1109	61818	61818_20130930_1109	A4	5	Int2	11.9394606642648	24198.5258868648	OLIGOMYCIN
20130930_1109	61818	61818_20130930_1109	A4	6	Int2	10.4374948832886	24198.5258868648	OLIGOMYCIN
20130930_1109	61818	61818_20130930_1109	A4	7	Int3	66.8280855511885	24198.5258868648	FCCP
20130930_1109	61818	61818_20130930_1109	A4	8	Int3	68.9752857450971	24198.5258868648	FCCP
20130930_1109	61818	61818_20130930_1109	A4	9	Int3	69.2770037833856	24198.5258868648	FCCP
20130930_1109	61818	61818_20130930_1109	A4	10	Int4	9.76122767667855	24198.5258868648	ROTENONE
20130930_1109	61818	61818_20130930_1109	A4	11	Int4	9.50339382983582	24198.5258868648	ROTENONE
20130930_1109	61818	61818_20130930_1109	A4	12	Int4	7.83482266920496	24198.5258868648	ROTENONE
20130930_1109	61818	61818_20130930_1109	A5	1	Int1	36.9351782142183	25689.4175455417	Initial
20130930_1109	61818	61818_20130930_1109	A5	2	Int1	35.0227794183158	25689.4175455417	Initial
20130930_1109	61818	61818_20130930_1109	A5	3	Int1	33.7667495840791	25689.4175455417	Initial
20130930_1109	61818	61818_20130930_1109	A5	4	Int2	12.9566861118019	25689.4175455417	OLIGOMYCIN
20130930_1109	61818	61818_20130930_1109	A5	5	Int2	11.4140949743336	25689.4175455417	OLIGOMYCIN
20130930_1109	61818	61818_20130930_1109	A5	6	Int2	12.1667383604985	25689.4175455417	OLIGOMYCIN
20130930_1109	61818	61818_20130930_1109	A5	7	Int3	73.6994713255388	25689.4175455417	FCCP
20130930_1109	61818	61818_20130930_1109	A5	8	Int3	70.6048544914608	25689.4175455417	FCCP
20130930_1109	61818	61818_20130930_1109	A5	9	Int3	70.7885033551051	25689.4175455417	FCCP
20130930_1109	61818	61818_20130930_1109	A5	10	Int4	15.3477038098089	25689.4175455417	ROTENONE
20130930_1109	61818	61818_20130930_1109	A5	11	Int4	12.1650322824683	25689.4175455417	ROTENONE
20130930_1109	61818	61818_20130930_1109	A5	12	Int4	10.8939275331992	25689.4175455417	ROTENONE
20130930_1109	61818	61818_20130930_1109	A6	1	Int1	44.0581701489978	26285.0551294343	Initial
20130930_1109	61818	61818_20130930_1109	A6	2	Int1	40.9943092077674	26285.0551294343	Initial
20130930_1109	61818	61818_20130930_1109	A6	3	Int1	40.1984756838346	26285.0551294343	Initial
20130930_1109	61818	61818_20130930_1109	A6	4	Int2	17.5413894395887	26285.0551294343	OLIGOMYCIN
20130930_1109	61818	61818_20130930_1109	A6	5	Int2	15.0578152569077	26285.0551294343	OLIGOMYCIN
20130930_1109	61818	61818_20130930_1109	A6	6	Int2	15.4711794636479	26285.0551294343	OLIGOMYCIN
20130930_1109	61818	61818_20130930_1109	A6	7	Int3	82.7927511403111	26285.0551294343	FCCP
20130930_1109	61818	61818_20130930_1109	A6	8	Int3	80.8986369960806	26285.0551294343	FCCP
20130930_1109	61818	61818_20130930_1109	A6	9	Int3	79.9138062440916	26285.0551294343	FCCP
20130930_1109	61818	61818_20130930_1109	A6	10	Int4	11.4538934117512	26285.0551294343	ROTENONE
20130930_1109	61818	61818_20130930_1109	A6	11	Int4	11.1965417184723	26285.0551294343	ROTENONE
20130930_1109	61818	61818_20130930_1109	A6	12	Int4	10.6664779980471	26285.0551294343	ROTENONE
20130930_1109	71215	71215_20130930_1109	A7	1	Int1	19.6616806584117	27104.8058485139	Initial
20130930_1109	71215	71215_20130930_1109	A7	2	Int1	20.434527662697	27104.8058485139	Initial
20130930_1109	71215	71215_20130930_1109	A7	3	Int1	18.8600723043274	27104.8058485139	Initial
20130930_1109	71215	71215_20130930_1109	A7	4	Int2	6.22082170947492	27104.8058485139	OLIGOMYCIN
20130930_1109	71215	71215_20130930_1109	A7	5	Int2	4.35469501223441	27104.8058485139	OLIGOMYCIN
20130930_1109	71215	71215_20130930_1109	A7	6	Int2	4.82294629012789	27104.8058485139	OLIGOMYCIN
20130930_1109	71215	71215_20130930_1109	A7	7	Int3	36.9629556871018	27104.8058485139	FCCP
20130930_1109	71215	71215_20130930_1109	A7	8	Int3	36.95919401117	27104.8058485139	FCCP
20130930_1109	71215	71215_20130930_1109	A7	9	Int3	36.7841197052324	27104.8058485139	FCCP
20130930_1109	71215	71215_20130930_1109	A7	10	Int4	3.14341083687655	27104.8058485139	ROTENONE
20130930_1109	71215	71215_20130930_1109	A7	11	Int4	3.61290397373653	27104.8058485139	ROTENONE
20130930_1109	71215	71215_20130930_1109	A7	12	Int4	3.15146686297988	27104.8058485139	ROTENONE
20130930_1109	71215	71215_20130930_1109	A9	1	Int1	17.5191716202504	27735.19894535	Initial
20130930_1109	71215	71215_20130930_1109	A9	2	Int1	18.9872798288588	27735.19894535	Initial
20130930_1109	71215	71215_20130930_1109	A9	3	Int1	18.0701215608693	27735.19894535	Initial
20130930_1109	71215	71215_20130930_1109	A9	4	Int2	4.87555105609072	27735.19894535	OLIGOMYCIN
20130930_1109	71215	71215_20130930_1109	A9	5	Int2	4.24581083967607	27735.19894535	OLIGOMYCIN
20130930_1109	71215	71215_20130930_1109	A9	6	Int2	5.34586008272237	27735.19894535	OLIGOMYCIN
20130930_1109	71215	71215_20130930_1109	A9	7	Int3	37.3914205057432	27735.19894535	FCCP
20130930_1109	71215	71215_20130930_1109	A9	8	Int3	37.6847567473816	27735.19894535	FCCP
20130930_1109	71215	71215_20130930_1109	A9	9	Int3	37.5412477907062	27735.19894535	FCCP
20130930_1109	71215	71215_20130930_1109	A9	10	Int4	3.52795197983317	27735.19894535	ROTENONE
20130930_1109	71215	71215_20130930_1109	A9	11	Int4	3.78944191301878	27735.19894535	ROTENONE
20130930_1109	71215	71215_20130930_1109	A9	12	Int4	3.75559049355031	27735.19894535	ROTENONE
20130930_1109	Fibro_VY_093	Fibro_VY_093_20130930_1109	A10	1	Int1	100.031272950656	31540.328379674	Initial
20130930_1109	Fibro_VY_093	Fibro_VY_093_20130930_1109	A10	2	Int1	99.3001016805054	31540.328379674	Initial
20130930_1109	Fibro_VY_093	Fibro_VY_093_20130930_1109	A10	3	Int1	94.7016751372693	31540.328379674	Initial
20130930_1109	Fibro_VY_093	Fibro_VY_093_20130930_1109	A10	4	Int2	53.6940821610054	31540.328379674	OLIGOMYCIN
20130930_1109	Fibro_VY_093	Fibro_VY_093_20130930_1109	A10	5	Int2	42.6219379653268	31540.328379674	OLIGOMYCIN
20130930_1109	Fibro_VY_093	Fibro_VY_093_20130930_1109	A10	6	Int2	39.6291936764071	31540.328379674	OLIGOMYCIN
20130930_1109	Fibro_VY_093	Fibro_VY_093_20130930_1109	A10	7	Int3	186.235272806856	31540.328379674	FCCP
20130930_1109	Fibro_VY_093	Fibro_VY_093_20130930_1109	A10	8	Int3	188.405285460667	31540.328379674	FCCP
20130930_1109	Fibro_VY_093	Fibro_VY_093_20130930_1109	A10	9	Int3	187.849990218905	31540.328379674	FCCP
20130930_1109	Fibro_VY_093	Fibro_VY_093_20130930_1109	A10	10	Int4	26.3574821113953	31540.328379674	ROTENONE
20130930_1109	Fibro_VY_093	Fibro_VY_093_20130930_1109	A10	11	Int4	22.4508886826672	31540.328379674	ROTENONE
20130930_1109	Fibro_VY_093	Fibro_VY_093_20130930_1109	A10	12	Int4	21.002567438744	31540.328379674	ROTENONE
20130930_1109	Fibro_VY_093	Fibro_VY_093_20130930_1109	A11	1	Int1	105.797915510912	27264.2018216683	Initial
20130930_1109	Fibro_VY_093	Fibro_VY_093_20130930_1109	A11	2	Int1	100.111038529508	27264.2018216683	Initial
20130930_1109	Fibro_VY_093	Fibro_VY_093_20130930_1109	A11	3	Int1	93.2139963238024	27264.2018216683	Initial
20130930_1109	Fibro_VY_093	Fibro_VY_093_20130930_1109	A11	4	Int2	52.7867456476257	27264.2018216683	OLIGOMYCIN
20130930_1109	Fibro_VY_093	Fibro_VY_093_20130930_1109	A11	5	Int2	41.8454743858524	27264.2018216683	OLIGOMYCIN
20130930_1109	Fibro_VY_093	Fibro_VY_093_20130930_1109	A11	6	Int2	38.22232761428	27264.2018216683	OLIGOMYCIN
20130930_1109	Fibro_VY_093	Fibro_VY_093_20130930_1109	A11	7	Int3	190.687185747494	27264.2018216683	FCCP
20130930_1109	Fibro_VY_093	Fibro_VY_093_20130930_1109	A11	8	Int3	197.133528265589	27264.2018216683	FCCP
20130930_1109	Fibro_VY_093	Fibro_VY_093_20130930_1109	A11	9	Int3	193.048081069561	27264.2018216683	FCCP
20130930_1109	Fibro_VY_093	Fibro_VY_093_20130930_1109	A11	10	Int4	20.2318858193168	27264.2018216683	ROTENONE
20130930_1109	Fibro_VY_093	Fibro_VY_093_20130930_1109	A11	11	Int4	19.5063726954685	27264.2018216683	ROTENONE
20130930_1109	Fibro_VY_093	Fibro_VY_093_20130930_1109	A11	12	Int4	17.615599491665	27264.2018216683	ROTENONE
20130930_1109	NHDF	NHDF_20130930_1109	B1	1	Int1	38.2927837108604	31939.4175455417	Initial
20130930_1109	NHDF	NHDF_20130930_1109	B1	2	Int1	38.4110429346583	31939.4175455417	Initial
20130930_1109	NHDF	NHDF_20130930_1109	B1	3	Int1	38.283056502082	31939.4175455417	Initial
20130930_1109	NHDF	NHDF_20130930_1109	B1	4	Int2	11.0507575205532	31939.4175455417	OLIGOMYCIN
20130930_1109	NHDF	NHDF_20130930_1109	B1	5	Int2	8.95581757002316	31939.4175455417	OLIGOMYCIN
20130930_1109	NHDF	NHDF_20130930_1109	B1	6	Int2	9.75121573482823	31939.4175455417	OLIGOMYCIN
20130930_1109	NHDF	NHDF_20130930_1109	B1	7	Int3	75.303879277003	31939.4175455417	FCCP
20130930_1109	NHDF	NHDF_20130930_1109	B1	8	Int3	72.0645829178558	31939.4175455417	FCCP
20130930_1109	NHDF	NHDF_20130930_1109	B1	9	Int3	73.0089387888821	31939.4175455417	FCCP
20130930_1109	NHDF	NHDF_20130930_1109	B1	10	Int4	7.13652617377626	31939.4175455417	ROTENONE
20130930_1109	NHDF	NHDF_20130930_1109	B1	11	Int4	7.98077598081017	31939.4175455417	ROTENONE
20130930_1109	NHDF	NHDF_20130930_1109	B1	12	Int4	6.10049120407409	31939.4175455417	ROTENONE
20130930_1109	NHDF	NHDF_20130930_1109	B2	1	Int1	51.7931882449662	33485.4386385427	Initial
20130930_1109	NHDF	NHDF_20130930_1109	B2	2	Int1	51.5011166386785	33485.4386385427	Initial
20130930_1109	NHDF	NHDF_20130930_1109	B2	3	Int1	51.0710607533025	33485.4386385427	Initial
20130930_1109	NHDF	NHDF_20130930_1109	B2	4	Int2	15.7552656717422	33485.4386385427	OLIGOMYCIN
20130930_1109	NHDF	NHDF_20130930_1109	B2	5	Int2	14.6299851068555	33485.4386385427	OLIGOMYCIN
20130930_1109	NHDF	NHDF_20130930_1109	B2	6	Int2	14.2934196049504	33485.4386385427	OLIGOMYCIN
20130930_1109	NHDF	NHDF_20130930_1109	B2	7	Int3	104.145011520874	33485.4386385427	FCCP
20130930_1109	NHDF	NHDF_20130930_1109	B2	8	Int3	87.2776400649761	33485.4386385427	FCCP
20130930_1109	NHDF	NHDF_20130930_1109	B2	9	Int3	87.3505478011143	33485.4386385427	FCCP
20130930_1109	NHDF	NHDF_20130930_1109	B2	10	Int4	11.0347527936541	33485.4386385427	ROTENONE
20130930_1109	NHDF	NHDF_20130930_1109	B2	11	Int4	10.6410027472481	33485.4386385427	ROTENONE
20130930_1109	NHDF	NHDF_20130930_1109	B2	12	Int4	10.1884440638725	33485.4386385427	ROTENONE
20130930_1109	NHDF	NHDF_20130930_1109	B3	1	Int1	49.1799375574635	33473.453978907	Initial
20130930_1109	NHDF	NHDF_20130930_1109	B3	2	Int1	47.4587646330993	33473.453978907	Initial
20130930_1109	NHDF	NHDF_20130930_1109	B3	3	Int1	45.8941216723841	33473.453978907	Initial
20130930_1109	NHDF	NHDF_20130930_1109	B3	4	Int2	12.7240015576245	33473.453978907	OLIGOMYCIN
20130930_1109	NHDF	NHDF_20130930_1109	B3	5	Int2	12.2917017190841	33473.453978907	OLIGOMYCIN
20130930_1109	NHDF	NHDF_20130930_1109	B3	6	Int2	12.0959474097691	33473.453978907	OLIGOMYCIN
20130930_1109	NHDF	NHDF_20130930_1109	B3	7	Int3	85.7041941157416	33473.453978907	FCCP
20130930_1109	NHDF	NHDF_20130930_1109	B3	8	Int3	83.5563427171984	33473.453978907	FCCP
20130930_1109	NHDF	NHDF_20130930_1109	B3	9	Int3	78.6137056020361	33473.453978907	FCCP
20130930_1109	NHDF	NHDF_20130930_1109	B3	10	Int4	7.37504554615441	33473.453978907	ROTENONE
20130930_1109	NHDF	NHDF_20130930_1109	B3	11	Int4	7.42435351336107	33473.453978907	ROTENONE
20130930_1109	NHDF	NHDF_20130930_1109	B3	12	Int4	7.37728730613244	33473.453978907	ROTENONE
20130930_1109	61818	61818_20130930_1109	B4	1	Int1	51.4028561777057	29420.2420901246	Initial
20130930_1109	61818	61818_20130930_1109	B4	2	Int1	47.9874151148851	29420.2420901246	Initial
20130930_1109	61818	61818_20130930_1109	B4	3	Int1	43.6500027155656	29420.2420901246	Initial
20130930_1109	61818	61818_20130930_1109	B4	4	Int2	13.1588055025696	29420.2420901246	OLIGOMYCIN
20130930_1109	61818	61818_20130930_1109	B4	5	Int2	11.416173094714	29420.2420901246	OLIGOMYCIN
20130930_1109	61818	61818_20130930_1109	B4	6	Int2	10.8561399080428	29420.2420901246	OLIGOMYCIN
20130930_1109	61818	61818_20130930_1109	B4	7	Int3	85.0814313817035	29420.2420901246	FCCP
20130930_1109	61818	61818_20130930_1109	B4	8	Int3	88.6463809187297	29420.2420901246	FCCP
20130930_1109	61818	61818_20130930_1109	B4	9	Int3	87.5855761541903	29420.2420901246	FCCP
20130930_1109	61818	61818_20130930_1109	B4	10	Int4	6.83039650968638	29420.2420901246	ROTENONE
20130930_1109	61818	61818_20130930_1109	B4	11	Int4	5.94393587746837	29420.2420901246	ROTENONE
20130930_1109	61818	61818_20130930_1109	B4	12	Int4	5.33635662860628	29420.2420901246	ROTENONE
20130930_1109	61818	61818_20130930_1109	B5	1	Int1	57.5799924084342	27201.8815915628	Initial
20130930_1109	61818	61818_20130930_1109	B5	2	Int1	53.5814399774041	27201.8815915628	Initial
20130930_1109	61818	61818_20130930_1109	B5	3	Int1	50.1082773671301	27201.8815915628	Initial
20130930_1109	61818	61818_20130930_1109	B5	4	Int2	18.0890014189894	27201.8815915628	OLIGOMYCIN
20130930_1109	61818	61818_20130930_1109	B5	5	Int2	14.6655400810954	27201.8815915628	OLIGOMYCIN
20130930_1109	61818	61818_20130930_1109	B5	6	Int2	15.3892401727729	27201.8815915628	OLIGOMYCIN
20130930_1109	61818	61818_20130930_1109	B5	7	Int3	93.8211313122339	27201.8815915628	FCCP
20130930_1109	61818	61818_20130930_1109	B5	8	Int3	92.6280364685146	27201.8815915628	FCCP
20130930_1109	61818	61818_20130930_1109	B5	9	Int3	89.1500581474521	27201.8815915628	FCCP
20130930_1109	61818	61818_20130930_1109	B5	10	Int4	8.47451918914714	27201.8815915628	ROTENONE
20130930_1109	61818	61818_20130930_1109	B5	11	Int4	9.39555513814287	27201.8815915628	ROTENONE
20130930_1109	61818	61818_20130930_1109	B5	12	Int4	8.37977810741952	27201.8815915628	ROTENONE
20130930_1109	61818	61818_20130930_1109	B6	1	Int1	56.506847678575	27265.4002876318	Initial
20130930_1109	61818	61818_20130930_1109	B6	2	Int1	53.1357343324768	27265.4002876318	Initial
20130930_1109	61818	61818_20130930_1109	B6	3	Int1	49.6945555111119	27265.4002876318	Initial
20130930_1109	61818	61818_20130930_1109	B6	4	Int2	17.350184827619	27265.4002876318	OLIGOMYCIN
20130930_1109	61818	61818_20130930_1109	B6	5	Int2	18.0823826014225	27265.4002876318	OLIGOMYCIN
20130930_1109	61818	61818_20130930_1109	B6	6	Int2	17.9985269842821	27265.4002876318	OLIGOMYCIN
20130930_1109	61818	61818_20130930_1109	B6	7	Int3	96.3039423038031	27265.4002876318	FCCP
20130930_1109	61818	61818_20130930_1109	B6	8	Int3	95.7154884118612	27265.4002876318	FCCP
20130930_1109	61818	61818_20130930_1109	B6	9	Int3	91.1638816088156	27265.4002876318	FCCP
20130930_1109	61818	61818_20130930_1109	B6	10	Int4	11.3235379371018	27265.4002876318	ROTENONE
20130930_1109	61818	61818_20130930_1109	B6	11	Int4	12.626760022585	27265.4002876318	ROTENONE
20130930_1109	61818	61818_20130930_1109	B6	12	Int4	11.7510101791222	27265.4002876318	ROTENONE
20130930_1109	71215	71215_20130930_1109	B7	1	Int1	19.1943047807827	26716.5028763183	Initial
20130930_1109	71215	71215_20130930_1109	B7	2	Int1	20.3524166737688	26716.5028763183	Initial
20130930_1109	71215	71215_20130930_1109	B7	3	Int1	19.5436797655067	26716.5028763183	Initial
20130930_1109	71215	71215_20130930_1109	B7	4	Int2	3.64411603627513	26716.5028763183	OLIGOMYCIN
20130930_1109	71215	71215_20130930_1109	B7	5	Int2	4.48701403947627	26716.5028763183	OLIGOMYCIN
20130930_1109	71215	71215_20130930_1109	B7	6	Int2	3.40705340179468	26716.5028763183	OLIGOMYCIN
20130930_1109	71215	71215_20130930_1109	B7	7	Int3	34.4264875409437	26716.5028763183	FCCP
20130930_1109	71215	71215_20130930_1109	B7	8	Int3	34.47524882441	26716.5028763183	FCCP
20130930_1109	71215	71215_20130930_1109	B7	9	Int3	33.3689363257549	26716.5028763183	FCCP
20130930_1109	71215	71215_20130930_1109	B7	10	Int4	1.34142763068341	26716.5028763183	ROTENONE
20130930_1109	71215	71215_20130930_1109	B7	11	Int4	2.69895796505292	26716.5028763183	ROTENONE
20130930_1109	71215	71215_20130930_1109	B7	12	Int4	1.99180317164503	26716.5028763183	ROTENONE
20130930_1109	71215	71215_20130930_1109	B9	1	Int1	18.5788534101995	28095.9372003835	Initial
20130930_1109	71215	71215_20130930_1109	B9	2	Int1	18.0262075698616	28095.9372003835	Initial
20130930_1109	71215	71215_20130930_1109	B9	3	Int1	16.7739802192821	28095.9372003835	Initial
20130930_1109	71215	71215_20130930_1109	B9	4	Int2	2.94472576473507	28095.9372003835	OLIGOMYCIN
20130930_1109	71215	71215_20130930_1109	B9	5	Int2	2.21165087145515	28095.9372003835	OLIGOMYCIN
20130930_1109	71215	71215_20130930_1109	B9	6	Int2	2.97095670196901	28095.9372003835	OLIGOMYCIN
20130930_1109	71215	71215_20130930_1109	B9	7	Int3	36.5232348720336	28095.9372003835	FCCP
20130930_1109	71215	71215_20130930_1109	B9	8	Int3	35.132619219583	28095.9372003835	FCCP
20130930_1109	71215	71215_20130930_1109	B9	9	Int3	33.6079246031722	28095.9372003835	FCCP
20130930_1109	71215	71215_20130930_1109	B9	10	Int4	0.907211337739433	28095.9372003835	ROTENONE
20130930_1109	71215	71215_20130930_1109	B9	11	Int4	1.2354433527955	28095.9372003835	ROTENONE
20130930_1109	71215	71215_20130930_1109	B9	12	Int4	1.39169428395161	28095.9372003835	ROTENONE
20130930_1109	Fibro_VY_093	Fibro_VY_093_20130930_1109	B10	1	Int1	120.361938857363	22098.8135186961	Initial
20130930_1109	Fibro_VY_093	Fibro_VY_093_20130930_1109	B10	2	Int1	116.610724439566	22098.8135186961	Initial
20130930_1109	Fibro_VY_093	Fibro_VY_093_20130930_1109	B10	3	Int1	114.448064873185	22098.8135186961	Initial
20130930_1109	Fibro_VY_093	Fibro_VY_093_20130930_1109	B10	4	Int2	116.751862718699	22098.8135186961	OLIGOMYCIN
20130930_1109	Fibro_VY_093	Fibro_VY_093_20130930_1109	B10	5	Int2	115.563442652223	22098.8135186961	OLIGOMYCIN
20130930_1109	Fibro_VY_093	Fibro_VY_093_20130930_1109	B10	6	Int2	112.066729410538	22098.8135186961	OLIGOMYCIN
20130930_1109	Fibro_VY_093	Fibro_VY_093_20130930_1109	B10	7	Int3	265.80424037657	22098.8135186961	FCCP
20130930_1109	Fibro_VY_093	Fibro_VY_093_20130930_1109	B10	8	Int3	279.942828948789	22098.8135186961	FCCP
20130930_1109	Fibro_VY_093	Fibro_VY_093_20130930_1109	B10	9	Int3	280.559597031919	22098.8135186961	FCCP
20130930_1109	Fibro_VY_093	Fibro_VY_093_20130930_1109	B10	10	Int4	27.262346275736	22098.8135186961	ROTENONE
20130930_1109	Fibro_VY_093	Fibro_VY_093_20130930_1109	B10	11	Int4	25.1855486096181	22098.8135186961	ROTENONE
20130930_1109	Fibro_VY_093	Fibro_VY_093_20130930_1109	B10	12	Int4	23.7176049535191	22098.8135186961	ROTENONE
20130930_1109	Fibro_VY_093	Fibro_VY_093_20130930_1109	B11	1	Int1	110.761165249345	28733.521093001	Initial
20130930_1109	Fibro_VY_093	Fibro_VY_093_20130930_1109	B11	2	Int1	102.825368601495	28733.521093001	Initial
20130930_1109	Fibro_VY_093	Fibro_VY_093_20130930_1109	B11	3	Int1	98.9896426492674	28733.521093001	Initial
20130930_1109	Fibro_VY_093	Fibro_VY_093_20130930_1109	B11	4	Int2	55.4889944277076	28733.521093001	OLIGOMYCIN
20130930_1109	Fibro_VY_093	Fibro_VY_093_20130930_1109	B11	5	Int2	45.3752600624323	28733.521093001	OLIGOMYCIN
20130930_1109	Fibro_VY_093	Fibro_VY_093_20130930_1109	B11	6	Int2	43.84536146288	28733.521093001	OLIGOMYCIN
20130930_1109	Fibro_VY_093	Fibro_VY_093_20130930_1109	B11	7	Int3	194.236340191444	28733.521093001	FCCP
20130930_1109	Fibro_VY_093	Fibro_VY_093_20130930_1109	B11	8	Int3	199.463951104839	28733.521093001	FCCP
20130930_1109	Fibro_VY_093	Fibro_VY_093_20130930_1109	B11	9	Int3	200.086732418472	28733.521093001	FCCP
20130930_1109	Fibro_VY_093	Fibro_VY_093_20130930_1109	B11	10	Int4	26.4309061323653	28733.521093001	ROTENONE
20130930_1109	Fibro_VY_093	Fibro_VY_093_20130930_1109	B11	11	Int4	22.639687027232	28733.521093001	ROTENONE
20130930_1109	Fibro_VY_093	Fibro_VY_093_20130930_1109	B11	12	Int4	22.6267740902008	28733.521093001	ROTENONE
20130930_1109	Fibro_VY_093	Fibro_VY_093_20130930_1109	B12	1	Int1	74.5468275022963	26561.9007670182	Initial
20130930_1109	Fibro_VY_093	Fibro_VY_093_20130930_1109	B12	2	Int1	72.3148570788717	26561.9007670182	Initial
20130930_1109	Fibro_VY_093	Fibro_VY_093_20130930_1109	B12	3	Int1	69.1109149598617	26561.9007670182	Initial
20130930_1109	Fibro_VY_093	Fibro_VY_093_20130930_1109	B12	4	Int2	32.4468867602343	26561.9007670182	OLIGOMYCIN
20130930_1109	Fibro_VY_093	Fibro_VY_093_20130930_1109	B12	5	Int2	27.9226215844582	26561.9007670182	OLIGOMYCIN
20130930_1109	Fibro_VY_093	Fibro_VY_093_20130930_1109	B12	6	Int2	27.1603117928964	26561.9007670182	OLIGOMYCIN
20130930_1109	Fibro_VY_093	Fibro_VY_093_20130930_1109	B12	7	Int3	140.545436483583	26561.9007670182	FCCP
20130930_1109	Fibro_VY_093	Fibro_VY_093_20130930_1109	B12	8	Int3	150.568133321507	26561.9007670182	FCCP
20130930_1109	Fibro_VY_093	Fibro_VY_093_20130930_1109	B12	9	Int3	147.44767643924	26561.9007670182	FCCP
20130930_1109	Fibro_VY_093	Fibro_VY_093_20130930_1109	B12	10	Int4	16.0668419727455	26561.9007670182	ROTENONE
20130930_1109	Fibro_VY_093	Fibro_VY_093_20130930_1109	B12	11	Int4	14.2493085696754	26561.9007670182	ROTENONE
20130930_1109	Fibro_VY_093	Fibro_VY_093_20130930_1109	B12	12	Int4	12.9936266404476	26561.9007670182	ROTENONE
20130930_1109	NHDF	NHDF_20130930_1109	C1	1	Int1	33.9028229664099	31524.7483221477	Initial
20130930_1109	NHDF	NHDF_20130930_1109	C1	2	Int1	35.6640395679012	31524.7483221477	Initial
20130930_1109	NHDF	NHDF_20130930_1109	C1	3	Int1	35.2241797737179	31524.7483221477	Initial
20130930_1109	NHDF	NHDF_20130930_1109	C1	4	Int2	5.30914304197208	31524.7483221477	OLIGOMYCIN
20130930_1109	NHDF	NHDF_20130930_1109	C1	5	Int2	4.49223992065378	31524.7483221477	OLIGOMYCIN
20130930_1109	NHDF	NHDF_20130930_1109	C1	6	Int2	4.71479944691189	31524.7483221477	OLIGOMYCIN
20130930_1109	NHDF	NHDF_20130930_1109	C1	7	Int3	73.6122283989542	31524.7483221477	FCCP
20130930_1109	NHDF	NHDF_20130930_1109	C1	8	Int3	65.0494302243993	31524.7483221477	FCCP
20130930_1109	NHDF	NHDF_20130930_1109	C1	9	Int3	63.7598137099841	31524.7483221477	FCCP
20130930_1109	NHDF	NHDF_20130930_1109	C1	10	Int4	1.56419837683255	31524.7483221477	ROTENONE
20130930_1109	NHDF	NHDF_20130930_1109	C1	11	Int4	1.86221379199613	31524.7483221477	ROTENONE
20130930_1109	NHDF	NHDF_20130930_1109	C1	12	Int4	3.08506755072788	31524.7483221477	ROTENONE
20130930_1109	NHDF	NHDF_20130930_1109	C2	1	Int1	71.2728464931121	31853.1279961649	Initial
20130930_1109	NHDF	NHDF_20130930_1109	C2	2	Int1	67.5571755577234	31853.1279961649	Initial
20130930_1109	NHDF	NHDF_20130930_1109	C2	3	Int1	67.3254506435299	31853.1279961649	Initial
20130930_1109	NHDF	NHDF_20130930_1109	C2	4	Int2	21.4168666379871	31853.1279961649	OLIGOMYCIN
20130930_1109	NHDF	NHDF_20130930_1109	C2	5	Int2	19.3000224764333	31853.1279961649	OLIGOMYCIN
20130930_1109	NHDF	NHDF_20130930_1109	C2	6	Int2	20.0277054280017	31853.1279961649	OLIGOMYCIN
20130930_1109	NHDF	NHDF_20130930_1109	C2	7	Int3	129.761819477517	31853.1279961649	FCCP
20130930_1109	NHDF	NHDF_20130930_1109	C2	8	Int3	118.316634220839	31853.1279961649	FCCP
20130930_1109	NHDF	NHDF_20130930_1109	C2	9	Int3	112.166796988521	31853.1279961649	FCCP
20130930_1109	NHDF	NHDF_20130930_1109	C2	10	Int4	12.788228336054	31853.1279961649	ROTENONE
20130930_1109	NHDF	NHDF_20130930_1109	C2	11	Int4	13.8486229804907	31853.1279961649	ROTENONE
20130930_1109	NHDF	NHDF_20130930_1109	C2	12	Int4	13.1696307329356	31853.1279961649	ROTENONE
20130930_1109	NHDF	NHDF_20130930_1109	C3	1	Int1	52.578651540022	31748.8614573346	Initial
20130930_1109	NHDF	NHDF_20130930_1109	C3	2	Int1	52.4465047379505	31748.8614573346	Initial
20130930_1109	NHDF	NHDF_20130930_1109	C3	3	Int1	51.8860605083852	31748.8614573346	Initial
20130930_1109	NHDF	NHDF_20130930_1109	C3	4	Int2	12.9784567935777	31748.8614573346	OLIGOMYCIN
20130930_1109	NHDF	NHDF_20130930_1109	C3	5	Int2	13.0664564795955	31748.8614573346	OLIGOMYCIN
20130930_1109	NHDF	NHDF_20130930_1109	C3	6	Int2	13.3944369251068	31748.8614573346	OLIGOMYCIN
20130930_1109	NHDF	NHDF_20130930_1109	C3	7	Int3	99.7740363342974	31748.8614573346	FCCP
20130930_1109	NHDF	NHDF_20130930_1109	C3	8	Int3	98.052621179627	31748.8614573346	FCCP
20130930_1109	NHDF	NHDF_20130930_1109	C3	9	Int3	95.5823713063937	31748.8614573346	FCCP
20130930_1109	NHDF	NHDF_20130930_1109	C3	10	Int4	7.23220583106821	31748.8614573346	ROTENONE
20130930_1109	NHDF	NHDF_20130930_1109	C3	11	Int4	6.92955012020849	31748.8614573346	ROTENONE
20130930_1109	NHDF	NHDF_20130930_1109	C3	12	Int4	6.19645773803349	31748.8614573346	ROTENONE
20130930_1109	61818	61818_20130930_1109	C4	1	Int1	43.59481831859	27687.2603068073	Initial
20130930_1109	61818	61818_20130930_1109	C4	2	Int1	38.1535471726655	27687.2603068073	Initial
20130930_1109	61818	61818_20130930_1109	C4	3	Int1	35.6181936788747	27687.2603068073	Initial
20130930_1109	61818	61818_20130930_1109	C4	4	Int2	13.5256381702017	27687.2603068073	OLIGOMYCIN
20130930_1109	61818	61818_20130930_1109	C4	5	Int2	9.92495457120572	27687.2603068073	OLIGOMYCIN
20130930_1109	61818	61818_20130930_1109	C4	6	Int2	10.3025047832401	27687.2603068073	OLIGOMYCIN
20130930_1109	61818	61818_20130930_1109	C4	7	Int3	73.4211550166342	27687.2603068073	FCCP
20130930_1109	61818	61818_20130930_1109	C4	8	Int3	71.4416167697537	27687.2603068073	FCCP
20130930_1109	61818	61818_20130930_1109	C4	9	Int3	70.2901251119822	27687.2603068073	FCCP
20130930_1109	61818	61818_20130930_1109	C4	10	Int4	6.66286650589786	27687.2603068073	ROTENONE
20130930_1109	61818	61818_20130930_1109	C4	11	Int4	7.41507347113921	27687.2603068073	ROTENONE
20130930_1109	61818	61818_20130930_1109	C4	12	Int4	4.77640158513263	27687.2603068073	ROTENONE
20130930_1109	61818	61818_20130930_1109	C5	1	Int1	66.3478790633674	30416.1673058485	Initial
20130930_1109	61818	61818_20130930_1109	C5	2	Int1	58.704219081416	30416.1673058485	Initial
20130930_1109	61818	61818_20130930_1109	C5	3	Int1	54.5439263030744	30416.1673058485	Initial
20130930_1109	61818	61818_20130930_1109	C5	4	Int2	17.6999934212871	30416.1673058485	OLIGOMYCIN
20130930_1109	61818	61818_20130930_1109	C5	5	Int2	15.7177041531744	30416.1673058485	OLIGOMYCIN
20130930_1109	61818	61818_20130930_1109	C5	6	Int2	15.4398076602686	30416.1673058485	OLIGOMYCIN
20130930_1109	61818	61818_20130930_1109	C5	7	Int3	105.819203357756	30416.1673058485	FCCP
20130930_1109	61818	61818_20130930_1109	C5	8	Int3	104.043466601128	30416.1673058485	FCCP
20130930_1109	61818	61818_20130930_1109	C5	9	Int3	99.3918080573377	30416.1673058485	FCCP
20130930_1109	61818	61818_20130930_1109	C5	10	Int4	10.4309083903666	30416.1673058485	ROTENONE
20130930_1109	61818	61818_20130930_1109	C5	11	Int4	9.06491513424985	30416.1673058485	ROTENONE
20130930_1109	61818	61818_20130930_1109	C5	12	Int4	9.68769072957218	30416.1673058485	ROTENONE
20130930_1109	61818	61818_20130930_1109	C6	1	Int1	53.0893047035087	27357.6821668265	Initial
20130930_1109	61818	61818_20130930_1109	C6	2	Int1	48.420312284564	27357.6821668265	Initial
20130930_1109	61818	61818_20130930_1109	C6	3	Int1	43.5153447842883	27357.6821668265	Initial
20130930_1109	61818	61818_20130930_1109	C6	4	Int2	18.9145080083339	27357.6821668265	OLIGOMYCIN
20130930_1109	61818	61818_20130930_1109	C6	5	Int2	16.8139878038407	27357.6821668265	OLIGOMYCIN
20130930_1109	61818	61818_20130930_1109	C6	6	Int2	15.0533598739982	27357.6821668265	OLIGOMYCIN
20130930_1109	61818	61818_20130930_1109	C6	7	Int3	87.9512256032869	27357.6821668265	FCCP
20130930_1109	61818	61818_20130930_1109	C6	8	Int3	86.6435783170055	27357.6821668265	FCCP
20130930_1109	61818	61818_20130930_1109	C6	9	Int3	85.7916279987385	27357.6821668265	FCCP
20130930_1109	61818	61818_20130930_1109	C6	10	Int4	9.6333275237691	27357.6821668265	ROTENONE
20130930_1109	61818	61818_20130930_1109	C6	11	Int4	10.3152743591081	27357.6821668265	ROTENONE
20130930_1109	61818	61818_20130930_1109	C6	12	Int4	8.4934701713728	27357.6821668265	ROTENONE
20130930_1109	71215	71215_20130930_1109	C7	1	Int1	25.7414104173634	26341.383029722	Initial
20130930_1109	71215	71215_20130930_1109	C7	2	Int1	23.9427448094712	26341.383029722	Initial
20130930_1109	71215	71215_20130930_1109	C7	3	Int1	22.1612376981015	26341.383029722	Initial
20130930_1109	71215	71215_20130930_1109	C7	4	Int2	10.3618539373019	26341.383029722	OLIGOMYCIN
20130930_1109	71215	71215_20130930_1109	C7	5	Int2	8.20570987232644	26341.383029722	OLIGOMYCIN
20130930_1109	71215	71215_20130930_1109	C7	6	Int2	8.75229595369455	26341.383029722	OLIGOMYCIN
20130930_1109	71215	71215_20130930_1109	C7	7	Int3	39.3444741838481	26341.383029722	FCCP
20130930_1109	71215	71215_20130930_1109	C7	8	Int3	39.1849272717958	26341.383029722	FCCP
20130930_1109	71215	71215_20130930_1109	C7	9	Int3	38.1827382856898	26341.383029722	FCCP
20130930_1109	71215	71215_20130930_1109	C7	10	Int4	6.57970143785762	26341.383029722	ROTENONE
20130930_1109	71215	71215_20130930_1109	C7	11	Int4	7.7607261646773	26341.383029722	ROTENONE
20130930_1109	71215	71215_20130930_1109	C7	12	Int4	5.80219350977437	26341.383029722	ROTENONE
20130930_1109	71215	71215_20130930_1109	C8	1	Int1	24.927223177366	27473.9333652924	Initial
20130930_1109	71215	71215_20130930_1109	C8	2	Int1	18.0900410045059	27473.9333652924	Initial
20130930_1109	71215	71215_20130930_1109	C8	3	Int1	19.7132466544091	27473.9333652924	Initial
20130930_1109	71215	71215_20130930_1109	C8	4	Int2	9.8349016862323	27473.9333652924	OLIGOMYCIN
20130930_1109	71215	71215_20130930_1109	C8	5	Int2	6.80634675494761	27473.9333652924	OLIGOMYCIN
20130930_1109	71215	71215_20130930_1109	C8	6	Int2	7.69334840172183	27473.9333652924	OLIGOMYCIN
20130930_1109	71215	71215_20130930_1109	C8	7	Int3	51.6800882067891	27473.9333652924	FCCP
20130930_1109	71215	71215_20130930_1109	C8	8	Int3	50.7596324232125	27473.9333652924	FCCP
20130930_1109	71215	71215_20130930_1109	C8	9	Int3	48.3450576491586	27473.9333652924	FCCP
20130930_1109	71215	71215_20130930_1109	C8	10	Int4	4.6317644096114	27473.9333652924	ROTENONE
20130930_1109	71215	71215_20130930_1109	C8	11	Int4	4.05433617123848	27473.9333652924	ROTENONE
20130930_1109	71215	71215_20130930_1109	C8	12	Int4	3.91829922152243	27473.9333652924	ROTENONE
20130930_1109	Fibro_VY_093	Fibro_VY_093_20130930_1109	C10	1	Int1	118.484618098918	30437.7396931927	Initial
20130930_1109	Fibro_VY_093	Fibro_VY_093_20130930_1109	C10	2	Int1	113.842686751151	30437.7396931927	Initial
20130930_1109	Fibro_VY_093	Fibro_VY_093_20130930_1109	C10	3	Int1	106.758453319093	30437.7396931927	Initial
20130930_1109	Fibro_VY_093	Fibro_VY_093_20130930_1109	C10	4	Int2	60.0958490004903	30437.7396931927	OLIGOMYCIN
20130930_1109	Fibro_VY_093	Fibro_VY_093_20130930_1109	C10	5	Int2	49.0210317403594	30437.7396931927	OLIGOMYCIN
20130930_1109	Fibro_VY_093	Fibro_VY_093_20130930_1109	C10	6	Int2	45.7393914184207	30437.7396931927	OLIGOMYCIN
20130930_1109	Fibro_VY_093	Fibro_VY_093_20130930_1109	C10	7	Int3	203.434505779529	30437.7396931927	FCCP
20130930_1109	Fibro_VY_093	Fibro_VY_093_20130930_1109	C10	8	Int3	212.973331283968	30437.7396931927	FCCP
20130930_1109	Fibro_VY_093	Fibro_VY_093_20130930_1109	C10	9	Int3	212.731652818339	30437.7396931927	FCCP
20130930_1109	Fibro_VY_093	Fibro_VY_093_20130930_1109	C10	10	Int4	27.3368304390751	30437.7396931927	ROTENONE
20130930_1109	Fibro_VY_093	Fibro_VY_093_20130930_1109	C10	11	Int4	24.8295914253827	30437.7396931927	ROTENONE
20130930_1109	Fibro_VY_093	Fibro_VY_093_20130930_1109	C10	12	Int4	21.5359916023451	30437.7396931927	ROTENONE
20130930_1109	Fibro_VY_093	Fibro_VY_093_20130930_1109	C11	1	Int1	87.9424507365914	29844.4990412272	Initial
20130930_1109	Fibro_VY_093	Fibro_VY_093_20130930_1109	C11	2	Int1	87.2996293440641	29844.4990412272	Initial
20130930_1109	Fibro_VY_093	Fibro_VY_093_20130930_1109	C11	3	Int1	82.963289347153	29844.4990412272	Initial
20130930_1109	Fibro_VY_093	Fibro_VY_093_20130930_1109	C11	4	Int2	37.2048622110332	29844.4990412272	OLIGOMYCIN
20130930_1109	Fibro_VY_093	Fibro_VY_093_20130930_1109	C11	5	Int2	33.7267854094088	29844.4990412272	OLIGOMYCIN
20130930_1109	Fibro_VY_093	Fibro_VY_093_20130930_1109	C11	6	Int2	31.5085253570275	29844.4990412272	OLIGOMYCIN
20130930_1109	Fibro_VY_093	Fibro_VY_093_20130930_1109	C11	7	Int3	168.316239727514	29844.4990412272	FCCP
20130930_1109	Fibro_VY_093	Fibro_VY_093_20130930_1109	C11	8	Int3	175.034290059856	29844.4990412272	FCCP
20130930_1109	Fibro_VY_093	Fibro_VY_093_20130930_1109	C11	9	Int3	171.218257489067	29844.4990412272	FCCP
20130930_1109	Fibro_VY_093	Fibro_VY_093_20130930_1109	C11	10	Int4	16.7625032552092	29844.4990412272	ROTENONE
20130930_1109	Fibro_VY_093	Fibro_VY_093_20130930_1109	C11	11	Int4	16.7706571034256	29844.4990412272	ROTENONE
20130930_1109	Fibro_VY_093	Fibro_VY_093_20130930_1109	C11	12	Int4	16.4580565331252	29844.4990412272	ROTENONE
20130930_1109	Fibro_VY_093	Fibro_VY_093_20130930_1109	C12	1	Int1	37.2489722077318	27639.3216682646	Initial
20130930_1109	Fibro_VY_093	Fibro_VY_093_20130930_1109	C12	2	Int1	39.8898259717375	27639.3216682646	Initial
20130930_1109	Fibro_VY_093	Fibro_VY_093_20130930_1109	C12	3	Int1	39.1428276122708	27639.3216682646	Initial
20130930_1109	Fibro_VY_093	Fibro_VY_093_20130930_1109	C12	4	Int2	20.760906343285	27639.3216682646	OLIGOMYCIN
20130930_1109	Fibro_VY_093	Fibro_VY_093_20130930_1109	C12	5	Int2	17.438148682609	27639.3216682646	OLIGOMYCIN
20130930_1109	Fibro_VY_093	Fibro_VY_093_20130930_1109	C12	6	Int2	16.6186419491558	27639.3216682646	OLIGOMYCIN
20130930_1109	Fibro_VY_093	Fibro_VY_093_20130930_1109	C12	7	Int3	56.7706744038392	27639.3216682646	FCCP
20130930_1109	Fibro_VY_093	Fibro_VY_093_20130930_1109	C12	8	Int3	59.1669848008273	27639.3216682646	FCCP
20130930_1109	Fibro_VY_093	Fibro_VY_093_20130930_1109	C12	9	Int3	60.4899897888458	27639.3216682646	FCCP
20130930_1109	Fibro_VY_093	Fibro_VY_093_20130930_1109	C12	10	Int4	1.06648611784167	27639.3216682646	ROTENONE
20130930_1109	Fibro_VY_093	Fibro_VY_093_20130930_1109	C12	11	Int4	4.19923819491203	27639.3216682646	ROTENONE
20130930_1109	Fibro_VY_093	Fibro_VY_093_20130930_1109	C12	12	Int4	2.3126452118198	27639.3216682646	ROTENONE
20130930_1109	NHDF	NHDF_20130930_1109	D1	1	Int1	29.0929620254616	30822.4472674976	Initial
20130930_1109	NHDF	NHDF_20130930_1109	D1	2	Int1	27.6437778835673	30822.4472674976	Initial
20130930_1109	NHDF	NHDF_20130930_1109	D1	3	Int1	29.7898709372286	30822.4472674976	Initial
20130930_1109	NHDF	NHDF_20130930_1109	D1	4	Int2	23.7582351352611	30822.4472674976	OLIGOMYCIN
20130930_1109	NHDF	NHDF_20130930_1109	D1	5	Int2	16.1823418643563	30822.4472674976	OLIGOMYCIN
20130930_1109	NHDF	NHDF_20130930_1109	D1	6	Int2	14.7092896031693	30822.4472674976	OLIGOMYCIN
20130930_1109	NHDF	NHDF_20130930_1109	D1	7	Int3	72.6291189995175	30822.4472674976	FCCP
20130930_1109	NHDF	NHDF_20130930_1109	D1	8	Int3	64.2582489936703	30822.4472674976	FCCP
20130930_1109	NHDF	NHDF_20130930_1109	D1	9	Int3	63.8816007623211	30822.4472674976	FCCP
20130930_1109	NHDF	NHDF_20130930_1109	D1	10	Int4	9.49194840674548	30822.4472674976	ROTENONE
20130930_1109	NHDF	NHDF_20130930_1109	D1	11	Int4	10.9419308758315	30822.4472674976	ROTENONE
20130930_1109	NHDF	NHDF_20130930_1109	D1	12	Int4	12.2197741036911	30822.4472674976	ROTENONE
20130930_1109	NHDF	NHDF_20130930_1109	D2	1	Int1	52.2532222899652	30624.7003835091	Initial
20130930_1109	NHDF	NHDF_20130930_1109	D2	2	Int1	52.7383367549833	30624.7003835091	Initial
20130930_1109	NHDF	NHDF_20130930_1109	D2	3	Int1	54.2874039013655	30624.7003835091	Initial
20130930_1109	NHDF	NHDF_20130930_1109	D2	4	Int2	16.3642084574019	30624.7003835091	OLIGOMYCIN
20130930_1109	NHDF	NHDF_20130930_1109	D2	5	Int2	14.7415884613984	30624.7003835091	OLIGOMYCIN
20130930_1109	NHDF	NHDF_20130930_1109	D2	6	Int2	14.520919846237	30624.7003835091	OLIGOMYCIN
20130930_1109	NHDF	NHDF_20130930_1109	D2	7	Int3	97.8483456835631	30624.7003835091	FCCP
20130930_1109	NHDF	NHDF_20130930_1109	D2	8	Int3	88.8262716327757	30624.7003835091	FCCP
20130930_1109	NHDF	NHDF_20130930_1109	D2	9	Int3	84.2714533173253	30624.7003835091	FCCP
20130930_1109	NHDF	NHDF_20130930_1109	D2	10	Int4	8.98521856673291	30624.7003835091	ROTENONE
20130930_1109	NHDF	NHDF_20130930_1109	D2	11	Int4	9.58480592030417	30624.7003835091	ROTENONE
20130930_1109	NHDF	NHDF_20130930_1109	D2	12	Int4	9.30556132797155	30624.7003835091	ROTENONE
20130930_1109	NHDF	NHDF_20130930_1109	D3	1	Int1	54.4711327370087	32501.4980824545	Initial
20130930_1109	NHDF	NHDF_20130930_1109	D3	2	Int1	53.5912588931901	32501.4980824545	Initial
20130930_1109	NHDF	NHDF_20130930_1109	D3	3	Int1	53.5369060693059	32501.4980824545	Initial
20130930_1109	NHDF	NHDF_20130930_1109	D3	4	Int2	12.4423868348885	32501.4980824545	OLIGOMYCIN
20130930_1109	NHDF	NHDF_20130930_1109	D3	5	Int2	12.8839213425768	32501.4980824545	OLIGOMYCIN
20130930_1109	NHDF	NHDF_20130930_1109	D3	6	Int2	12.9080470683633	32501.4980824545	OLIGOMYCIN
20130930_1109	NHDF	NHDF_20130930_1109	D3	7	Int3	107.320269419326	32501.4980824545	FCCP
20130930_1109	NHDF	NHDF_20130930_1109	D3	8	Int3	100.850347244124	32501.4980824545	FCCP
20130930_1109	NHDF	NHDF_20130930_1109	D3	9	Int3	98.0751595488602	32501.4980824545	FCCP
20130930_1109	NHDF	NHDF_20130930_1109	D3	10	Int4	5.09263496876585	32501.4980824545	ROTENONE
20130930_1109	NHDF	NHDF_20130930_1109	D3	11	Int4	6.7303217623828	32501.4980824545	ROTENONE
20130930_1109	NHDF	NHDF_20130930_1109	D3	12	Int4	6.74682488504437	32501.4980824545	ROTENONE
20130930_1109	61818	61818_20130930_1109	D4	1	Int1	46.1243980008192	28571.7281879195	Initial
20130930_1109	61818	61818_20130930_1109	D4	2	Int1	42.15953969946	28571.7281879195	Initial
20130930_1109	61818	61818_20130930_1109	D4	3	Int1	39.4083405975298	28571.7281879195	Initial
20130930_1109	61818	61818_20130930_1109	D4	4	Int2	16.9539805935297	28571.7281879195	OLIGOMYCIN
20130930_1109	61818	61818_20130930_1109	D4	5	Int2	13.6782910254419	28571.7281879195	OLIGOMYCIN
20130930_1109	61818	61818_20130930_1109	D4	6	Int2	14.4989399385496	28571.7281879195	OLIGOMYCIN
20130930_1109	61818	61818_20130930_1109	D4	7	Int3	77.6592295475322	28571.7281879195	FCCP
20130930_1109	61818	61818_20130930_1109	D4	8	Int3	73.1923409682243	28571.7281879195	FCCP
20130930_1109	61818	61818_20130930_1109	D4	9	Int3	70.1532061691954	28571.7281879195	FCCP
20130930_1109	61818	61818_20130930_1109	D4	10	Int4	10.5144002036994	28571.7281879195	ROTENONE
20130930_1109	61818	61818_20130930_1109	D4	11	Int4	9.50578967682108	28571.7281879195	ROTENONE
20130930_1109	61818	61818_20130930_1109	D4	12	Int4	8.59860240650093	28571.7281879195	ROTENONE
20130930_1109	61818	61818_20130930_1109	D5	1	Int1	53.7313966189566	29746.2248322148	Initial
20130930_1109	61818	61818_20130930_1109	D5	2	Int1	46.9595142830562	29746.2248322148	Initial
20130930_1109	61818	61818_20130930_1109	D5	3	Int1	44.0045260804147	29746.2248322148	Initial
20130930_1109	61818	61818_20130930_1109	D5	4	Int2	15.2941402620719	29746.2248322148	OLIGOMYCIN
20130930_1109	61818	61818_20130930_1109	D5	5	Int2	14.9188826393181	29746.2248322148	OLIGOMYCIN
20130930_1109	61818	61818_20130930_1109	D5	6	Int2	13.3867119619832	29746.2248322148	OLIGOMYCIN
20130930_1109	61818	61818_20130930_1109	D5	7	Int3	90.7600498229261	29746.2248322148	FCCP
20130930_1109	61818	61818_20130930_1109	D5	8	Int3	87.5112531252391	29746.2248322148	FCCP
20130930_1109	61818	61818_20130930_1109	D5	9	Int3	82.573448565026	29746.2248322148	FCCP
20130930_1109	61818	61818_20130930_1109	D5	10	Int4	8.96061068095435	29746.2248322148	ROTENONE
20130930_1109	61818	61818_20130930_1109	D5	11	Int4	9.01976782168169	29746.2248322148	ROTENONE
20130930_1109	61818	61818_20130930_1109	D5	12	Int4	8.01238944410045	29746.2248322148	ROTENONE
20130930_1109	61818	61818_20130930_1109	D6	1	Int1	44.1364924725145	29264.441514861	Initial
20130930_1109	61818	61818_20130930_1109	D6	2	Int1	39.5061652605336	29264.441514861	Initial
20130930_1109	61818	61818_20130930_1109	D6	3	Int1	38.6451968843121	29264.441514861	Initial
20130930_1109	61818	61818_20130930_1109	D6	4	Int2	13.920889363107	29264.441514861	OLIGOMYCIN
20130930_1109	61818	61818_20130930_1109	D6	5	Int2	13.7791095680173	29264.441514861	OLIGOMYCIN
20130930_1109	61818	61818_20130930_1109	D6	6	Int2	13.4215662981006	29264.441514861	OLIGOMYCIN
20130930_1109	61818	61818_20130930_1109	D6	7	Int3	81.7498793628879	29264.441514861	FCCP
20130930_1109	61818	61818_20130930_1109	D6	8	Int3	77.6719322814031	29264.441514861	FCCP
20130930_1109	61818	61818_20130930_1109	D6	9	Int3	74.0895417111959	29264.441514861	FCCP
20130930_1109	61818	61818_20130930_1109	D6	10	Int4	8.14025329707647	29264.441514861	ROTENONE
20130930_1109	61818	61818_20130930_1109	D6	11	Int4	7.95982699477908	29264.441514861	ROTENONE
20130930_1109	61818	61818_20130930_1109	D6	12	Int4	7.19163442017558	29264.441514861	ROTENONE
20130930_1109	71215	71215_20130930_1109	D7	1	Int1	17.0425545221444	29372.303451582	Initial
20130930_1109	71215	71215_20130930_1109	D7	2	Int1	14.9649404475583	29372.303451582	Initial
20130930_1109	71215	71215_20130930_1109	D7	3	Int1	14.5395454518615	29372.303451582	Initial
20130930_1109	71215	71215_20130930_1109	D7	4	Int2	2.11390460335559	29372.303451582	OLIGOMYCIN
20130930_1109	71215	71215_20130930_1109	D7	5	Int2	1.45209782060881	29372.303451582	OLIGOMYCIN
20130930_1109	71215	71215_20130930_1109	D7	6	Int2	2.38155949106716	29372.303451582	OLIGOMYCIN
20130930_1109	71215	71215_20130930_1109	D7	7	Int3	26.8374772246382	29372.303451582	FCCP
20130930_1109	71215	71215_20130930_1109	D7	8	Int3	26.8912124748695	29372.303451582	FCCP
20130930_1109	71215	71215_20130930_1109	D7	9	Int3	27.7617088420611	29372.303451582	FCCP
20130930_1109	71215	71215_20130930_1109	D7	10	Int4	NA	29372.303451582	ROTENONE
20130930_1109	71215	71215_20130930_1109	D7	11	Int4	0.773003828275622	29372.303451582	ROTENONE
20130930_1109	71215	71215_20130930_1109	D7	12	Int4	NA	29372.303451582	ROTENONE
20130930_1109	71215	71215_20130930_1109	D8	1	Int1	33.0998441510826	29560.4626078619	Initial
20130930_1109	71215	71215_20130930_1109	D8	2	Int1	32.7828206122586	29560.4626078619	Initial
20130930_1109	71215	71215_20130930_1109	D8	3	Int1	31.2976642607623	29560.4626078619	Initial
20130930_1109	71215	71215_20130930_1109	D8	4	Int2	11.3310151423059	29560.4626078619	OLIGOMYCIN
20130930_1109	71215	71215_20130930_1109	D8	5	Int2	9.4106889269843	29560.4626078619	OLIGOMYCIN
20130930_1109	71215	71215_20130930_1109	D8	6	Int2	9.26090246231102	29560.4626078619	OLIGOMYCIN
20130930_1109	71215	71215_20130930_1109	D8	7	Int3	62.8901809134481	29560.4626078619	FCCP
20130930_1109	71215	71215_20130930_1109	D8	8	Int3	56.7476381432729	29560.4626078619	FCCP
20130930_1109	71215	71215_20130930_1109	D8	9	Int3	53.3691302705269	29560.4626078619	FCCP
20130930_1109	71215	71215_20130930_1109	D8	10	Int4	7.55483383498334	29560.4626078619	ROTENONE
20130930_1109	71215	71215_20130930_1109	D8	11	Int4	5.93861825242495	29560.4626078619	ROTENONE
20130930_1109	71215	71215_20130930_1109	D8	12	Int4	5.38779003205665	29560.4626078619	ROTENONE
20130930_1109	71215	71215_20130930_1109	D9	1	Int1	27.3466730473281	27264.2018216683	Initial
20130930_1109	71215	71215_20130930_1109	D9	2	Int1	23.1585776753676	27264.2018216683	Initial
20130930_1109	71215	71215_20130930_1109	D9	3	Int1	23.7464602108232	27264.2018216683	Initial
20130930_1109	71215	71215_20130930_1109	D9	4	Int2	4.74548646070086	27264.2018216683	OLIGOMYCIN
20130930_1109	71215	71215_20130930_1109	D9	5	Int2	4.3393648873393	27264.2018216683	OLIGOMYCIN
20130930_1109	71215	71215_20130930_1109	D9	6	Int2	4.19038136752261	27264.2018216683	OLIGOMYCIN
20130930_1109	71215	71215_20130930_1109	D9	7	Int3	49.5920912948689	27264.2018216683	FCCP
20130930_1109	71215	71215_20130930_1109	D9	8	Int3	47.8819748415725	27264.2018216683	FCCP
20130930_1109	71215	71215_20130930_1109	D9	9	Int3	46.4784452148418	27264.2018216683	FCCP
20130930_1109	71215	71215_20130930_1109	D9	10	Int4	1.53696288945348	27264.2018216683	ROTENONE
20130930_1109	71215	71215_20130930_1109	D9	11	Int4	1.89104736376998	27264.2018216683	ROTENONE
20130930_1109	71215	71215_20130930_1109	D9	12	Int4	2.04183110469531	27264.2018216683	ROTENONE
20130930_1109	Fibro_VY_093	Fibro_VY_093_20130930_1109	D10	1	Int1	106.547816506042	27466.742569511	Initial
20130930_1109	Fibro_VY_093	Fibro_VY_093_20130930_1109	D10	2	Int1	102.581628082332	27466.742569511	Initial
20130930_1109	Fibro_VY_093	Fibro_VY_093_20130930_1109	D10	3	Int1	98.3341835650225	27466.742569511	Initial
20130930_1109	Fibro_VY_093	Fibro_VY_093_20130930_1109	D10	4	Int2	51.5863867639631	27466.742569511	OLIGOMYCIN
20130930_1109	Fibro_VY_093	Fibro_VY_093_20130930_1109	D10	5	Int2	44.7932756655029	27466.742569511	OLIGOMYCIN
20130930_1109	Fibro_VY_093	Fibro_VY_093_20130930_1109	D10	6	Int2	41.6786039569578	27466.742569511	OLIGOMYCIN
20130930_1109	Fibro_VY_093	Fibro_VY_093_20130930_1109	D10	7	Int3	180.562435557201	27466.742569511	FCCP
20130930_1109	Fibro_VY_093	Fibro_VY_093_20130930_1109	D10	8	Int3	189.23986938777	27466.742569511	FCCP
20130930_1109	Fibro_VY_093	Fibro_VY_093_20130930_1109	D10	9	Int3	189.38168806179	27466.742569511	FCCP
20130930_1109	Fibro_VY_093	Fibro_VY_093_20130930_1109	D10	10	Int4	21.8801735804374	27466.742569511	ROTENONE
20130930_1109	Fibro_VY_093	Fibro_VY_093_20130930_1109	D10	11	Int4	20.9115677251422	27466.742569511	ROTENONE
20130930_1109	Fibro_VY_093	Fibro_VY_093_20130930_1109	D10	12	Int4	20.5255765403102	27466.742569511	ROTENONE
20130930_1109	Fibro_VY_093	Fibro_VY_093_20130930_1109	D11	1	Int1	97.9097074225131	26481.6035474592	Initial
20130930_1109	Fibro_VY_093	Fibro_VY_093_20130930_1109	D11	2	Int1	94.491162451832	26481.6035474592	Initial
20130930_1109	Fibro_VY_093	Fibro_VY_093_20130930_1109	D11	3	Int1	90.4306377925676	26481.6035474592	Initial
20130930_1109	Fibro_VY_093	Fibro_VY_093_20130930_1109	D11	4	Int2	47.8839843828874	26481.6035474592	OLIGOMYCIN
20130930_1109	Fibro_VY_093	Fibro_VY_093_20130930_1109	D11	5	Int2	40.7517384279918	26481.6035474592	OLIGOMYCIN
20130930_1109	Fibro_VY_093	Fibro_VY_093_20130930_1109	D11	6	Int2	38.5386971690032	26481.6035474592	OLIGOMYCIN
20130930_1109	Fibro_VY_093	Fibro_VY_093_20130930_1109	D11	7	Int3	177.200482864656	26481.6035474592	FCCP
20130930_1109	Fibro_VY_093	Fibro_VY_093_20130930_1109	D11	8	Int3	187.520625297089	26481.6035474592	FCCP
20130930_1109	Fibro_VY_093	Fibro_VY_093_20130930_1109	D11	9	Int3	188.353649072867	26481.6035474592	FCCP
20130930_1109	Fibro_VY_093	Fibro_VY_093_20130930_1109	D11	10	Int4	21.8669710390792	26481.6035474592	ROTENONE
20130930_1109	Fibro_VY_093	Fibro_VY_093_20130930_1109	D11	11	Int4	18.9921549094336	26481.6035474592	ROTENONE
20130930_1109	Fibro_VY_093	Fibro_VY_093_20130930_1109	D11	12	Int4	18.4693871652624	26481.6035474592	ROTENONE
20130930_1109	Fibro_VY_093	Fibro_VY_093_20130930_1109	D12	1	Int1	24.2270246381965	31440.855704698	Initial
20130930_1109	Fibro_VY_093	Fibro_VY_093_20130930_1109	D12	2	Int1	26.1884217217635	31440.855704698	Initial
20130930_1109	Fibro_VY_093	Fibro_VY_093_20130930_1109	D12	3	Int1	24.4954121264151	31440.855704698	Initial
20130930_1109	Fibro_VY_093	Fibro_VY_093_20130930_1109	D12	4	Int2	13.1248326687599	31440.855704698	OLIGOMYCIN
20130930_1109	Fibro_VY_093	Fibro_VY_093_20130930_1109	D12	5	Int2	13.0275754500617	31440.855704698	OLIGOMYCIN
20130930_1109	Fibro_VY_093	Fibro_VY_093_20130930_1109	D12	6	Int2	13.7686014294088	31440.855704698	OLIGOMYCIN
20130930_1109	Fibro_VY_093	Fibro_VY_093_20130930_1109	D12	7	Int3	27.6203994961972	31440.855704698	FCCP
20130930_1109	Fibro_VY_093	Fibro_VY_093_20130930_1109	D12	8	Int3	29.9119232118241	31440.855704698	FCCP
20130930_1109	Fibro_VY_093	Fibro_VY_093_20130930_1109	D12	9	Int3	29.519128288608	31440.855704698	FCCP
20130930_1109	Fibro_VY_093	Fibro_VY_093_20130930_1109	D12	10	Int4	2.1021037990944	31440.855704698	ROTENONE
20130930_1109	Fibro_VY_093	Fibro_VY_093_20130930_1109	D12	11	Int4	4.69730212978341	31440.855704698	ROTENONE
20130930_1109	Fibro_VY_093	Fibro_VY_093_20130930_1109	D12	12	Int4	3.094028874081	31440.855704698	ROTENONE
20130930_1109	NHDF	NHDF_20130930_1109	E1	1	Int1	35.7656922056907	29404.6620325983	Initial
20130930_1109	NHDF	NHDF_20130930_1109	E1	2	Int1	34.7465285419554	29404.6620325983	Initial
20130930_1109	NHDF	NHDF_20130930_1109	E1	3	Int1	34.4784654139916	29404.6620325983	Initial
20130930_1109	NHDF	NHDF_20130930_1109	E1	4	Int2	9.92141554047622	29404.6620325983	OLIGOMYCIN
20130930_1109	NHDF	NHDF_20130930_1109	E1	5	Int2	8.90515133183946	29404.6620325983	OLIGOMYCIN
20130930_1109	NHDF	NHDF_20130930_1109	E1	6	Int2	10.2198205023048	29404.6620325983	OLIGOMYCIN
20130930_1109	NHDF	NHDF_20130930_1109	E1	7	Int3	64.557628020822	29404.6620325983	FCCP
20130930_1109	NHDF	NHDF_20130930_1109	E1	8	Int3	62.8645296000264	29404.6620325983	FCCP
20130930_1109	NHDF	NHDF_20130930_1109	E1	9	Int3	60.7924823877551	29404.6620325983	FCCP
20130930_1109	NHDF	NHDF_20130930_1109	E1	10	Int4	8.07565146953504	29404.6620325983	ROTENONE
20130930_1109	NHDF	NHDF_20130930_1109	E1	11	Int4	6.4781234322334	29404.6620325983	ROTENONE
20130930_1109	NHDF	NHDF_20130930_1109	E1	12	Int4	5.74712449421412	29404.6620325983	ROTENONE
20130930_1109	NHDF	NHDF_20130930_1109	E2	1	Int1	64.945414966493	31026.1864813039	Initial
20130930_1109	NHDF	NHDF_20130930_1109	E2	2	Int1	60.4371411543704	31026.1864813039	Initial
20130930_1109	NHDF	NHDF_20130930_1109	E2	3	Int1	59.7736354103481	31026.1864813039	Initial
20130930_1109	NHDF	NHDF_20130930_1109	E2	4	Int2	24.5287715597455	31026.1864813039	OLIGOMYCIN
20130930_1109	NHDF	NHDF_20130930_1109	E2	5	Int2	21.8898156875355	31026.1864813039	OLIGOMYCIN
20130930_1109	NHDF	NHDF_20130930_1109	E2	6	Int2	22.5220200625724	31026.1864813039	OLIGOMYCIN
20130930_1109	NHDF	NHDF_20130930_1109	E2	7	Int3	93.4957514978019	31026.1864813039	FCCP
20130930_1109	NHDF	NHDF_20130930_1109	E2	8	Int3	84.1425453746487	31026.1864813039	FCCP
20130930_1109	NHDF	NHDF_20130930_1109	E2	9	Int3	78.619508868875	31026.1864813039	FCCP
20130930_1109	NHDF	NHDF_20130930_1109	E2	10	Int4	14.1611355411891	31026.1864813039	ROTENONE
20130930_1109	NHDF	NHDF_20130930_1109	E2	11	Int4	14.9414688855268	31026.1864813039	ROTENONE
20130930_1109	NHDF	NHDF_20130930_1109	E2	12	Int4	13.7543386140945	31026.1864813039	ROTENONE
20130930_1109	NHDF	NHDF_20130930_1109	E3	1	Int1	54.0806459264601	30763.7224352828	Initial
20130930_1109	NHDF	NHDF_20130930_1109	E3	2	Int1	55.7134040186608	30763.7224352828	Initial
20130930_1109	NHDF	NHDF_20130930_1109	E3	3	Int1	57.2420125596584	30763.7224352828	Initial
20130930_1109	NHDF	NHDF_20130930_1109	E3	4	Int2	14.7522243325026	30763.7224352828	OLIGOMYCIN
20130930_1109	NHDF	NHDF_20130930_1109	E3	5	Int2	14.3237892153245	30763.7224352828	OLIGOMYCIN
20130930_1109	NHDF	NHDF_20130930_1109	E3	6	Int2	15.5331416742805	30763.7224352828	OLIGOMYCIN
20130930_1109	NHDF	NHDF_20130930_1109	E3	7	Int3	86.0385328001416	30763.7224352828	FCCP
20130930_1109	NHDF	NHDF_20130930_1109	E3	8	Int3	73.9602932827546	30763.7224352828	FCCP
20130930_1109	NHDF	NHDF_20130930_1109	E3	9	Int3	70.5475033016083	30763.7224352828	FCCP
20130930_1109	NHDF	NHDF_20130930_1109	E3	10	Int4	7.38635532294808	30763.7224352828	ROTENONE
20130930_1109	NHDF	NHDF_20130930_1109	E3	11	Int4	7.77136865474137	30763.7224352828	ROTENONE
20130930_1109	NHDF	NHDF_20130930_1109	E3	12	Int4	8.72350612530735	30763.7224352828	ROTENONE
20130930_1109	61818	61818_20130930_1109	E4	1	Int1	50.8418615262489	24115.8317353787	Initial
20130930_1109	61818	61818_20130930_1109	E4	2	Int1	49.1797410276001	24115.8317353787	Initial
20130930_1109	61818	61818_20130930_1109	E4	3	Int1	46.0716246608324	24115.8317353787	Initial
20130930_1109	61818	61818_20130930_1109	E4	4	Int2	18.1963585901498	24115.8317353787	OLIGOMYCIN
20130930_1109	61818	61818_20130930_1109	E4	5	Int2	16.3008256909254	24115.8317353787	OLIGOMYCIN
20130930_1109	61818	61818_20130930_1109	E4	6	Int2	15.9179475205302	24115.8317353787	OLIGOMYCIN
20130930_1109	61818	61818_20130930_1109	E4	7	Int3	94.8906749211156	24115.8317353787	FCCP
20130930_1109	61818	61818_20130930_1109	E4	8	Int3	85.9439706657477	24115.8317353787	FCCP
20130930_1109	61818	61818_20130930_1109	E4	9	Int3	80.5713794706816	24115.8317353787	FCCP
20130930_1109	61818	61818_20130930_1109	E4	10	Int4	10.4801610325416	24115.8317353787	ROTENONE
20130930_1109	61818	61818_20130930_1109	E4	11	Int4	13.2746905656073	24115.8317353787	ROTENONE
20130930_1109	61818	61818_20130930_1109	E4	12	Int4	10.2288136314826	24115.8317353787	ROTENONE
20130930_1109	61818	61818_20130930_1109	E5	1	Int1	54.3539063659807	25852.4089165868	Initial
20130930_1109	61818	61818_20130930_1109	E5	2	Int1	48.8965227653684	25852.4089165868	Initial
20130930_1109	61818	61818_20130930_1109	E5	3	Int1	46.7186051489855	25852.4089165868	Initial
20130930_1109	61818	61818_20130930_1109	E5	4	Int2	15.4378488743462	25852.4089165868	OLIGOMYCIN
20130930_1109	61818	61818_20130930_1109	E5	5	Int2	13.9615367615378	25852.4089165868	OLIGOMYCIN
20130930_1109	61818	61818_20130930_1109	E5	6	Int2	13.571458000253	25852.4089165868	OLIGOMYCIN
20130930_1109	61818	61818_20130930_1109	E5	7	Int3	102.809850538758	25852.4089165868	FCCP
20130930_1109	61818	61818_20130930_1109	E5	8	Int3	91.3195636220999	25852.4089165868	FCCP
20130930_1109	61818	61818_20130930_1109	E5	9	Int3	84.801326112932	25852.4089165868	FCCP
20130930_1109	61818	61818_20130930_1109	E5	10	Int4	7.69026272480612	25852.4089165868	ROTENONE
20130930_1109	61818	61818_20130930_1109	E5	11	Int4	7.12387849794709	25852.4089165868	ROTENONE
20130930_1109	61818	61818_20130930_1109	E5	12	Int4	8.17417999754163	25852.4089165868	ROTENONE
20130930_1109	61818	61818_20130930_1109	E6	1	Int1	48.4734473203331	27538.650527325	Initial
20130930_1109	61818	61818_20130930_1109	E6	2	Int1	47.2709792652549	27538.650527325	Initial
20130930_1109	61818	61818_20130930_1109	E6	3	Int1	47.6064209736875	27538.650527325	Initial
20130930_1109	61818	61818_20130930_1109	E6	4	Int2	18.2961631414682	27538.650527325	OLIGOMYCIN
20130930_1109	61818	61818_20130930_1109	E6	5	Int2	16.7027546997652	27538.650527325	OLIGOMYCIN
20130930_1109	61818	61818_20130930_1109	E6	6	Int2	17.8703116617411	27538.650527325	OLIGOMYCIN
20130930_1109	61818	61818_20130930_1109	E6	7	Int3	99.599949962921	27538.650527325	FCCP
20130930_1109	61818	61818_20130930_1109	E6	8	Int3	89.9116709629709	27538.650527325	FCCP
20130930_1109	61818	61818_20130930_1109	E6	9	Int3	84.3455509432532	27538.650527325	FCCP
20130930_1109	61818	61818_20130930_1109	E6	10	Int4	10.2589125159161	27538.650527325	ROTENONE
20130930_1109	61818	61818_20130930_1109	E6	11	Int4	11.5125954197849	27538.650527325	ROTENONE
20130930_1109	61818	61818_20130930_1109	E6	12	Int4	10.5142694153835	27538.650527325	ROTENONE
20130930_1109	71215	71215_20130930_1109	E7	1	Int1	41.7941589469697	27968.8998082454	Initial
20130930_1109	71215	71215_20130930_1109	E7	2	Int1	43.261659742432	27968.8998082454	Initial
20130930_1109	71215	71215_20130930_1109	E7	3	Int1	43.7262506966983	27968.8998082454	Initial
20130930_1109	71215	71215_20130930_1109	E7	4	Int2	42.6452145638705	27968.8998082454	OLIGOMYCIN
20130930_1109	71215	71215_20130930_1109	E7	5	Int2	42.1113024282999	27968.8998082454	OLIGOMYCIN
20130930_1109	71215	71215_20130930_1109	E7	6	Int2	41.9828498501958	27968.8998082454	OLIGOMYCIN
20130930_1109	71215	71215_20130930_1109	E7	7	Int3	44.0975587593331	27968.8998082454	FCCP
20130930_1109	71215	71215_20130930_1109	E7	8	Int3	46.2680810407321	27968.8998082454	FCCP
20130930_1109	71215	71215_20130930_1109	E7	10	Int4	8.43864760122358	27968.8998082454	ROTENONE
20130930_1109	71215	71215_20130930_1109	E7	11	Int4	73.2537456544088	27968.8998082454	ROTENONE
20130930_1109	71215	71215_20130930_1109	E8	1	Int1	59.2281111958534	27140.7598274209	Initial
20130930_1109	71215	71215_20130930_1109	E8	2	Int1	61.8247280972559	27140.7598274209	Initial
20130930_1109	71215	71215_20130930_1109	E8	3	Int1	60.6885455046945	27140.7598274209	Initial
20130930_1109	71215	71215_20130930_1109	E8	4	Int2	59.1514340611916	27140.7598274209	OLIGOMYCIN
20130930_1109	71215	71215_20130930_1109	E8	5	Int2	57.1168199151938	27140.7598274209	OLIGOMYCIN
20130930_1109	71215	71215_20130930_1109	E8	6	Int2	58.6901148548884	27140.7598274209	OLIGOMYCIN
20130930_1109	71215	71215_20130930_1109	E8	7	Int3	62.0995755959044	27140.7598274209	FCCP
20130930_1109	71215	71215_20130930_1109	E8	8	Int3	62.8076514944953	27140.7598274209	FCCP
20130930_1109	71215	71215_20130930_1109	E8	9	Int3	63.3159533787884	27140.7598274209	FCCP
20130930_1109	71215	71215_20130930_1109	E8	10	Int4	59.5288656260368	27140.7598274209	ROTENONE
20130930_1109	71215	71215_20130930_1109	E8	11	Int4	58.1167686948388	27140.7598274209	ROTENONE
20130930_1109	71215	71215_20130930_1109	E8	12	Int4	57.4445149962605	27140.7598274209	ROTENONE
20130930_1109	71215	71215_20130930_1109	E9	1	Int1	17.1053236992885	27956.9151486098	Initial
20130930_1109	71215	71215_20130930_1109	E9	2	Int1	17.5665201824007	27956.9151486098	Initial
20130930_1109	71215	71215_20130930_1109	E9	3	Int1	17.416995485041	27956.9151486098	Initial
20130930_1109	71215	71215_20130930_1109	E9	4	Int2	3.66068948332896	27956.9151486098	OLIGOMYCIN
20130930_1109	71215	71215_20130930_1109	E9	5	Int2	2.32495092697422	27956.9151486098	OLIGOMYCIN
20130930_1109	71215	71215_20130930_1109	E9	6	Int2	3.13202579472268	27956.9151486098	OLIGOMYCIN
20130930_1109	71215	71215_20130930_1109	E9	7	Int3	49.6756680160847	27956.9151486098	FCCP
20130930_1109	71215	71215_20130930_1109	E9	8	Int3	44.9531425062054	27956.9151486098	FCCP
20130930_1109	71215	71215_20130930_1109	E9	9	Int3	43.8348899247644	27956.9151486098	FCCP
20130930_1109	71215	71215_20130930_1109	E9	10	Int4	1.46830405785535	27956.9151486098	ROTENONE
20130930_1109	71215	71215_20130930_1109	E9	11	Int4	1.64340665054425	27956.9151486098	ROTENONE
20130930_1109	71215	71215_20130930_1109	E9	12	Int4	1.56745824302105	27956.9151486098	ROTENONE
20130930_1109	Fibro_VY_093	Fibro_VY_093_20130930_1109	E10	1	Int1	83.1655985121037	30482.0829338447	Initial
20130930_1109	Fibro_VY_093	Fibro_VY_093_20130930_1109	E10	2	Int1	61.7792547395005	30482.0829338447	Initial
20130930_1109	Fibro_VY_093	Fibro_VY_093_20130930_1109	E10	3	Int1	65.497305219536	30482.0829338447	Initial
20130930_1109	Fibro_VY_093	Fibro_VY_093_20130930_1109	E10	4	Int2	41.8856190301974	30482.0829338447	OLIGOMYCIN
20130930_1109	Fibro_VY_093	Fibro_VY_093_20130930_1109	E10	5	Int2	35.253996879711	30482.0829338447	OLIGOMYCIN
20130930_1109	Fibro_VY_093	Fibro_VY_093_20130930_1109	E10	6	Int2	34.0936949806203	30482.0829338447	OLIGOMYCIN
20130930_1109	Fibro_VY_093	Fibro_VY_093_20130930_1109	E10	7	Int3	207.591772198894	30482.0829338447	FCCP
20130930_1109	Fibro_VY_093	Fibro_VY_093_20130930_1109	E10	8	Int3	207.919321382499	30482.0829338447	FCCP
20130930_1109	Fibro_VY_093	Fibro_VY_093_20130930_1109	E10	9	Int3	202.94952442892	30482.0829338447	FCCP
20130930_1109	Fibro_VY_093	Fibro_VY_093_20130930_1109	E10	10	Int4	20.3361122981038	30482.0829338447	ROTENONE
[truncated: 90,231 more rows]
